# Supplementary material for: Characterization of molecular diversity and genome-wide association study of stripe rust resistance at the adult plant stage in Northern Chinese wheat landraces
Source: BMC Genet. 2019 Mar 26;20:38. doi: 10.1186/s12863-019-0736-x (PMC6434810; doi:10.1186/s12863-019-0736-x)
Supplement: Supplementary file 1 — Ninety-three Northern Chinese wheat landrace accessions used in this study and AS_NO, ZM_NO, geographic origins, wheat plant zone in China, subpopulation (Q) and the phenotype of stripe rust (DS and IT). (XLSX 20 kb) [file 12863_2019_736_MOESM1_ESM.xlsx]

## Sheet: Sheet1
Additional file 1 93 Chinese northern wheat landrace accessions used in this study and AS_NO, ZM_NO, geographic origins, wheat plant zone in China, subpopulation （Q） and the phenotype of stripe rust(DS and IT)
Accession	DArT_NO	AS_NO	ZM_NO	geographic origin	Chinese wheat plant zonesa	Qb	DSc						IT
							2016M	2016C	2017M	2017C	BLUE-DS		2016M	2016C	2017M	2017C	BLUE-IT
baixiaomai	D1	AS661005	ZM000010	Beijing	I	1	20	60	20	10	27.5		5	5	5	3	4.5
baimangmai	D2	AS661006	ZM000011	Beijing	I	1	40	100	3	80	55.75		5	6	3	6	5
guanghulutou	D3	AS661007	ZM000046	Beijing	I	1	20	*	0	70	30		5	6	3	5	4.75
tumai	D4	AS661009	ZM000067	Beijing	I	1	40	100	20	100	65		5	6	5	6	5.5
wuhuatou	D5	AS661010	ZM000081	Beijing	I	1	20	80	0	6	26.5		4	5	1	3	3.25
baimang	D8	AS661013	ZM000107	Beijing	I	1	60	*	26	100	62		5	6	6	6	5.75
hongmangmai	D6	AS661011	ZM000088	Beijing	VII	1	5	40	0	5	12.5		4	4	1	3	3
henanbai	D7	AS661012	ZM000095	Beijing	I	1	20	60	3	11.25	23.5625		5	5	3	3	4
Shanxibaimai	D223	AS661332	ZM004922	Gansu	I	1	0	*	0	3	1		2	4	3	3	3
baimangmai	D224	AS661333	ZM004924	Gansu	I	1	5	5	0	1	2.75		3	3	2	*	2.66667
hongmazha	D225	AS661334	ZM004959	Gansu	I	1	5	*	0	5	3.33333		3	5	1	3	3
baiqimai	D226	AS661335	ZM004976	Gansu	I	1	40	80	7	100	56.75		5	5	6	6	5.5
xiaoqingmang	D227	AS661337	ZM004982	Gansu	I	1	5	5	0	1	2.75		3	3	2	2	2.5
hongqimai	D228	AS661338	ZM005000	Gansu	I	1	10	60	3	35	27		4	5	3	4	4
baipibai	D15	AS661024	ZM000268	Hebei	I	1	60	100	12	100	68		5	6	5	6	5.5
baike	D21	AS661035	ZM000397	Hebei	I	1	20	60	10	21	27.75		5	5	5	3	4.5
zijingbai	D24	AS661039	ZM000431	Hebei	I	1	40	60	5	46	37.75		5	5	3	4	4.25
erguangtou	D27	AS661046	ZM000477	Hebei	I	1	5	*	6	70	27		3	6	5	5	4.75
baiqingtinghong	D28	AS661053	ZM000570	Hebei	I	1	5	40	3	13	15.25		5	5	3	4	4.25
daqitou	D29	AS661054	ZM000574	Hebei	I	1	20	*	0	30	16.6667		5	5	2	4	4
tutoubai	D30	AS661056	ZM000580	Hebei	I	1	60	100	5	32	49.25		5	6	3	4	4.5
dabaimang	D32	AS661065	ZM000663-B	Hebei	I	1	60	80	6	100	61.5		5	5	6	6	5.5
chunqiumaizi	D33	AS661066	ZM000668	Hebei	I	1	60	80	7	100	61.75		5	5	4	6	5
dahongmai	D204	AS661305	ZM004638	Inner Mongolia	VII	1	20	40	0	1	15.25		5	5	2	3	3.75
xinjinyoumang	D193	AS661287	ZM004443	Liaoning	I	1	20	80	6	44	37.5		5	5	6	5	5.25
xiaozhihongmai	D194	AS661289	ZM004451	Liaoning	I	1	60	80	1	42	45.75		5	5	2	4	4
shihuiyaohuomai	D160	AS661243	ZM003551	Shaanxi	I	1	80	*	80	100	86.6667		5	6	6	6	5.75
baitumai	D161	AS661244	ZM003553	Shaanxi	I	1	5	60	5	5	18.75		5	5	3	3	4
laomai	D162	AS661246	ZM003562	Shaanxi	I	1	20	60	10	60	37.5		5	5	2	5	4.25
baimazhamai	D163	AS661249	ZM003734	Shaanxi	I	1	40	10	4	5	14.75		5	5	3	2	3.75
siqiangxiaomai	D164	AS661250	ZM003766	Shaanxi	I	1	5	10	2.5	2	4.875		4	4	3	2	3.25
nv'erhong	D165	AS661251	ZM003779	Shaanxi	I	1	80	100	4	72	64		6	6	6	5	5.75
laobaitiaozi	D172	AS661259	ZM004130	Shaanxi	I	1	60	80	32.5	84	64.125		5	6	6	6	5.75
sichuanbai	D175	AS661263	ZM004214	Shaanxi	I	1	20	20	1	11	13		5	4	2	4	3.75
siyuehuang	D176	AS661264	ZM004215	Shaanxi	I	1	60	100	80	100	85		5	6	6	6	5.75
wuzimai	D177	AS661265	ZM004231	Shaanxi	I	1	60	80	4	20	41		5	6	3	4	4.5
erhuangmai	D178	AS661266	ZM004240	Shaanxi	I	1	5	60	2	13	20		3	5	3	3	3.5
baitiaomai	D179	AS661267	ZM004271	Shaanxi	I	1	60	60	5	40	41.25		5	6	4	5	5
honglanmai	D180	AS661268	ZM004277	Shaanxi	I	1	10	*	5	16	10.3333		5	*	3	4	4
laotiaozimai	D181	AS661270	ZM004284	Shaanxi	I	1	*	*	9	90	49.5		*	*	4	6	5
changsuimai	D572	AS661810	ZM012234	Shaanxi	I	1	40	10	0	1	12.75		5	3	2	2	3
baijiantiao	D580	AS661824	ZM012335	Shaanxi	I	1	20	100	40	100	65		5	6	6	6	5.75
baisuihonglibeidimai	D581	AS661825	ZM012342	Shaanxi	I	1	80	*	9	100	63		5	6	6	6	5.75
huitoucao	D586	AS661833	ZM012430	Shaanxi	I	1	60	80	13	60	53.25		6	6	6	5	5.75
hongdatou	D587	AS661837	ZM012458	Shaanxi	I	1	10	20	0	8	9.5		5	4	2	3	3.5
yangxiaomai	D594	AS661847	ZM012672	Shaanxi	I	1	60	10	20	19	27.25		5	3	6	4	4.5
cantiaomai	D596	AS661850	ZM012691	Shaanxi	I	1	5	10	0	3	4.5		4	4	2	2	3
heshangtou	D46	AS661083	ZM001030	Shanxi	I	1	80	100	36	100	79		5	6	6	6	5.75
tuxiaomai	D48	AS661096	ZM001239-B	Shanxi	I	1	100	100	50	100	87.5		6	6	6	6	6
xiaomangmai	D49	AS661097	ZM001256	Shanxi	I	1	60	80	5	68	53.25		5	6	5	5	5.25
dadongxiaomai	D50	AS661099	ZM001279	Shanxi	I	1	60	80	12	84	59		5	5	6	6	5.5
baimangmai	D51	AS661102	ZM001342	Shanxi	I	1	60	20	7	80	41.75		5	3	4	6	4.5
zhuganqing	D52	AS661103	ZM001355	Shanxi	I	1	10	100	0	1	27.75		4	6	2	2	3.5
baimanghong	D53	AS661104	ZM001359	Shanxi	I	1	40	80	15	11	36.5		5	6	6	3	5
baiguandong	D54	AS661107	ZM001450	Shanxi	I	1	80	80	4	2	41.5		6	6	4	2	4.5
huolishao	D55	AS661108	ZM001452	Shanxi	I	1	60	100	10	80	62.5		5	6	4	6	5.25
baixianmang	D57	AS661110	ZM001521	Shanxi	I	1	5	80	1	88	43.5		5	5	3	6	4.75
baimangmai	D58	AS661111	ZM001555	Shanxi	I	1	60	80	33	88	65.25		5	6	6	6	5.75
youmangshangeda	D59	AS661112	ZM001559	Shanxi	I	1	60	80	22	80	60.5		5	6	6	6	5.75
hongbi	D60	AS661114	ZM001591	Shanxi	I	1	100	40	68	64	68		6	5	6	5	5.5
yangzhongsanyuehuang	D61	AS661115	ZM001649	Shanxi	I	1	80	80	50	68	69.5		5	6	6	6	5.75
biyumai	D615	AS661886	ZM017589	Shanxi	I	1	100	100	21	5	56.5		6	6	2	2	4
baishanmai	D62	AS661116	ZM001650	Shanxi	I	1	80	100	22	96	74.5		6	6	6	6	6
hongmangbai	D10	AS661017	ZM000167	Tianjin	I	1	20	100	13	16	37.25		5	6	4	3	4.5
baihulutou	D11	AS661018	ZM000171	Tianjin	I	1	40	80	4	100	56		5	5	3	6	4.75
daqingmang	D9	AS661016	ZM000155	Tianjin	I	1	60	80	4	100	61		5	6	5	6	5.5
baimai39F	D17	AS661028	ZM000313	Hebei	I	2	20	20	5	50	23.75		5	5	5	5	5
xiaohongmang	D34	AS661067	ZM000669	Hebei	I	2	100	100	64	100	91		6	6	6	6	6
shishoumai	D195	AS661290	ZM004462	Inner Mongolia	VII	2	5	5	0	0	2.5		3	2	2	2	2.25
dahongpao	D196	AS661293	ZM004517	Inner Mongolia	VII	2	5	10	0	0	3.75		3	3	2	2	2.5
mangmai	D197	AS661295	ZM004524	Inner Mongolia	VII	2	0	5	0	1	1.5		2	2	2	2	2
xiaoriqixiaomai	D198	AS661297	ZM004559	Inner Mongolia	VII	2	40	60	45	10	38.75		5	5	3	4	4.25
dahongpao	D199	AS661298	ZM004561	Inner Mongolia	VII	2	0	0	0	0	0		2	2	2	2	2
xiaohongmai	D201	AS661302	ZM004583	Inner Mongolia	VII	2	0	*	0	1	0.333333		2	2	2	3	2.25
baimangmai	D202	AS661303	ZM004600	Inner Mongolia	VII	2	60	40	52.5	2	38.625		5	5	3	3	4
hongsesui	D203	AS661304	ZM004621	Inner Mongolia	VII	2	5	0	0	0	1.25		3	2	2	2	2.25
xiaobaisui	D205	AS661306	ZM004655	Inner Mongolia	VII	2	5	5	21	5	9		3	3	3	3	3
erdaomei	D484	AS661694	ZM010648	Inner Mongolia	VII	2	100	60	43	1	51		6	5	3	2	4
xiaobaipi	D485	AS661695	ZM010661	Inner Mongolia	VII	2	10	60	1.25	5	19.0625		4	5	3	3	3.75
dabaili	D192	AS661286	ZM004437	Liaoning	I	2	60	80	1	10	37.75		5	6	3	3	4.25
changmangbaike	D159	AS661241	ZM003519-B	Shaanxi	I	2	5	20	0	0	6.25		4	5	2	1	3
yangmai	D173	AS661260	ZM004148	Shaanxi	I	2	*	80	0	0	26.6667		*	5	2	1	2.66667
huangwumanglaomai	D174	AS661262	ZM004193	Shaanxi	I	2	5	5	0	4	3.5		3	2	2	2	2.25
sanyuehuang	D566	AS661800	ZM012108	Shaanxi	I	2	80	60	29	80	62.25		6	5	6	6	5.75
xiaohongmai	D568	AS661804	ZM012182	Shaanxi	I	2	80	80	60	100	80		6	5	6	6	5.75
shanyangxue	D569	AS661806	ZM012207	Shaanxi	I	2	40	80	0	7	31.75		5	5	2	3	3.75
laomanmai	D585	AS661832	ZM012421	Shaanxi	I	2	5	20	0	15	10		3	5	2	3	3.25
hongyucao	D589	AS661840	ZM012533	Shaanxi	I	2	0	*	0	0	0		2	2	1	1	1.5
sumai	D45	AS661081	ZM000950	Shanxi	I	2	80	60	50	92	70.5		6	6	6	6	6
dabaimai	D47	AS661094	ZM001166	Shanxi	I	2	5	*	0	11	5.33333		3	2	3	3	2.75
dahongmai	D482	AS661692	ZM010598	Shanxi	VII	2	0	5	0	0	1.25		2	2	2	2	2
xiaobaimai	D483	AS661693	ZM010603	Shanxi	VII	2	5	*	0	5	3.33333		3	5	2	3	3.25
mangmai	D56	AS661109	ZM001462	Shanxi	I	2	80	40	11	38	42.25		6	5	6	4	5.25
a I-Chinese Northern Winter Wheat Zone;VII-Chinese Northern Spring Wheat Zone
b Two subpopulation defined by STRUCTURE analysis, a subpopulation assigned if probability＞0.5
c 2016M, 2016C, 2017M and 2017C represent the four experiment environments 2016 Mianyang, 2016 Chongzhou, 2017 Mianyang and 2017 Chongzhou
* missing date
The accessions with stable resistance are marked red
