# Supplementary material for: Characterization of molecular diversity and genome-wide association study of stripe rust resistance at the adult plant stage in Northern Chinese wheat landraces
Source: BMC Genet. 2019 Mar 26;20:38. doi: 10.1186/s12863-019-0736-x (PMC6434810; doi:10.1186/s12863-019-0736-x)
Supplement: Supplementary file 3 — Information of the 7899 DArT-seq markers and SSR markers used in this study. (XLSX 1270 kb) [file 12863_2019_736_MOESM3_ESM.xlsx]

## Sheet: Sheet1
Additional file 3 Information of the 7899 DArT-seq markers and SSR markers used in this study
Markera	Probes&marker sequenceb	Chromosome	positionc	93 accessions				subpopulation 1				subpopulation 2
				MAF	Gene Diversity	PIC		MAF	Gene Diversity	PIC		MAF	Gene Diversity	PIC
1221906	TGCAGCTTTTGTGGAATTCAAAGCCTGTACAGCCAAGCACATCTTCACTCTTCACCACACAAGCTGAAG	1A	9.76915	0.41573	0.485797	0.367798		0.375	0.46875	0.358887		0.48	0.4992	0.3746
3947128	TGCAGTTGCTCTAGATCGAGAATTGTTAGGGCCTGCGGCGTAGGGTGAGAACCCG	1A	6.15533	0.247191	0.372175	0.302918		0.203125	0.32373	0.27133		0.36	0.4608	0.354632
7171709	TGCAGTCCCTCCACTCCTCCGCCGCCTCCTGCGTGGAGGTGCTCGCCGCCTCCGCCG	1A	-	0.193548	0.312175	0.263448		0.212121	0.334252	0.27839		0.148148	0.252401	0.220548
1093668	TGCAGGCGAGTCGTGAGACCAGGCAGAGAATTTTCACATTGCCGTTCTGTAAGCAGACGGGACGGAAAT	1A	7.59061	0.376471	0.469481	0.359275		0.421875	0.487793	0.368822		0.238095	0.362812	0.296996
2258878	TGCAGGCCGCCTCCATCCTTGCTAGATCTACGGCCAAGCACCACCTCCGCCTCCATCCCTCGAGCAGCA	1A	48.2767	0.0860215	0.157244	0.144881		0.0151515	0.0298439	0.0293986		0.259259	0.384088	0.310326
3939326	TGCAGGGTGGTTCTGGCGCTGCTGACGAGGCAGCGCTCCTATACGCCG	1A	16.6853	0.162791	0.27258	0.23543		0.015873	0.0312421	0.0307541		0.434783	0.491493	0.370711
1266409	TGCAGCGGCTGGCGAGGGCAAGGGGCAGAAGCAGGGTGTTCCTCTGCTAGACGCGGGGAGGCTGGAGAA	1A	-	0.113636	0.201446	0.181156		0	0	0		0.434783	0.491493	0.370711
4992950	TGCAGCGGCTGGCGAGGGCAAGGGGGAGAGGCAGGGTGTTCCTCTGCTAGACGCGGGGAGGCTGGAGAA	1A	23.1947	0.11828	0.208579	0.186826		0	0	0		0.407407	0.482853	0.36628
5325742	TGCAGGCTGCGGCTGCTTCTACTGCTGGGTTGGGAGTGGACGGCGGACGGCGTGGTGGGCTCACTGTAA	1A	-	0.188235	0.305606	0.258908		0.0322581	0.062435	0.0604859		0.391304	0.476371	0.362906
3952945	TGCAGCAGCTCGACGATCGCTTCTGGTTCCTCCCGCCG	1A	-	0.16092	0.270049	0.233586		0	0	0		0.44	0.4928	0.371374
1013527	TGCAGGCAAGTGGCTGCTGCCCCTCCAGCCATGGGAGCAGCAGACGCGTAGGAATCCG	1A	8.77062	0.151163	0.256625	0.223697		0	0	0		0.48	0.4992	0.3746
4396464	TGCAGGTTCCATCGAGTTCGCTATTGCTCATGTCCCATTCCATCAGATTACACACCG	1A	23.1947	0.129032	0.224766	0.199506		0	0	0		0.444444	0.493827	0.371895
3570342	TGCAGTGGACAAACTCGCAGCCGACACATGTTACCCGCTCATTGTGTAAAAGAGGTTTTGTCGATCGAG	1A	-	0.266667	0.391111	0.314627		0.349206	0.454523	0.351227		0.0740741	0.137174	0.127766
1108323	TGCAGAATACTCGGCTACGATGTGCCCAAAGGCACCACCGTTCTCGTCAATGTTTGGGCCATCTCTAGA	1A	15.5129	0.267442	0.391833	0.315067		0.142857	0.244898	0.21491		0.391304	0.476371	0.362906
5412124	TGCAGAGCCTCAAGCTGTACGGCAACCTGGTCAAACTGCCG	1A	-	0.144444	0.24716	0.216616		0.140625	0.241699	0.21249		0.153846	0.260355	0.226463
5323790	TGCAGACATAGACGATCTTGCAGGCGGGGTTGTCGGCGACGGAGGCCG	1A	49.355	0.358696	0.460066	0.354236		0.369231	0.465799	0.357315		0.333333	0.444444	0.345679
1376461	TGCAGAGTCGGTCAAGGCCAGCTCCAAGTCTACCACCCGATAATCTTGTTCCCTGGCATAAGTTGCCCC	1A	29.9796	0.464286	0.497449	0.373721		0.491525	0.499856	0.374928		0.36	0.4608	0.354632
1118559	TGCAGGAGACCTGAGAACTGCAAACTTGTTGAAGTACTGGCGGAAATAGTTCTTGATGATACCAATACA	1A	23.0234	0.315217	0.431711	0.338524		0.384615	0.473373	0.361332		0.148148	0.252401	0.220548
1121364	TGCAGTAGGTCCTTCCCGCCGCAGTGTACACGCATGGACGCCTCGCCGTCCG	1A	12.1148	0.1	0.18	0.1638		0	0	0		0.375	0.46875	0.358887
4991668	TGCAGGCACAATCGGGGGTGGTACAGAGTCCTCTCTGGGATGATGCCCG	1A	22.6808	0.466667	0.497778	0.373886		0.476923	0.498935	0.374467		0.32	0.4352	0.3405
3385320	TGCAGGCAACCACCAATGTCAATAAGTGGCTTAACCG	1A	-	0.261905	0.386621	0.311883		0.118644	0.209135	0.187267		0.4	0.48	0.3648
4405721	TGCAGGTACCAACCTCTCTCAAGCTCACGCTGGCCG	1A	-	0.483146	0.499432	0.374716		0.492308	0.499882	0.374941		0.458333	0.496528	0.373258
1007077	TGCAGCTGTGGCGTGGCAAGGCGCCGCCGCTGCTCCCAGGGCCGTACTCGCCGCCGATTGTCGGCAATA	1A	8.83154	0.11236	0.19947	0.179576		0	0	0		0.37037	0.466392	0.357631
4004373	TGCAGGCCCTGCTCGCGCACCTCTGGCGGGCAGTGTGCCGCGCCCG	1A	22.5092	0.263736	0.388359	0.312948		0.123077	0.215858	0.192561		0.384615	0.473373	0.361332
1281103	TGCAGCTCCCTGCCCTTGCATTCTTCACACTTGACGATTCTTCCGATTGTGGTGATTGCTTTCTTGTTG	1A	14.4618	0.0967742	0.174818	0.159537		0	0	0		0.333333	0.444444	0.345679
5582803	TGCAGTGCCTGATCGATTCCAGGTACAAAGACGGCCGCGCCACAACCGAGACGGAGGTCGTCGGGATGC	1A	-	0.404494	0.481757	0.365712		0.439394	0.492654	0.3713		0.304348	0.42344	0.33379
1217604	TGCAGCATGTCCTTTGGGCCACCATCGGGATAGCTTGTTTTGCGGGAACTAACGATGCCG	1A	29.9796	0.454545	0.495868	0.372925		0.483871	0.49948	0.37474		0.384615	0.473373	0.361332
1102916	TGCAGGAAAATACTCAATTGCACTGCGGCAGAGGGCCAGGCCCATTGCCTATGTGCGAGACGTGCAACC	1A	23.1947	0.41573	0.485797	0.367798		0.446154	0.494201	0.372084		0.333333	0.444444	0.345679
3949882	TGCAGTTCTGCACACAATGATAGCTATACATACCG	1A	21.6913	0.247191	0.372175	0.302918		0.107692	0.192189	0.173721		0.375	0.46875	0.358887
3025689	TGCAGCTTGCTCCACCAGCTCCTCTCACCGTTGACCTTCACCATCCCCG	1A	-	0.230769	0.35503	0.292007		0.125	0.21875	0.194824		0.481481	0.499314	0.374657
3934728	TGCAGCGGTCACGGTTGGCCGCCACATGGAGGTGCTCCG	1A	29.714	0.47191	0.498422	0.37421		0.415385	0.48568	0.367738		0.375	0.46875	0.358887
3941521	TGCAGAAAGGAAAGAGCGAAAGAAAACCCAGGAGAGTATCGCCG	1A	39.739	0.166667	0.277778	0.239198		0.142857	0.244898	0.21491		0.222222	0.345679	0.285932
1054997	TGCAGTCTGGTTTGCTTGATGACATGTCTGTTCAACATTCAACTGCCACTCCCACTGCCACACAGACTT	1A	28.502	0.406593	0.48255	0.366123		0.454545	0.495868	0.372925		0.28	0.4032	0.321915
2280478	TGCAGCGGCAGAGCGGTGAGCGCGACCGCCAGAACCAAGGTGTTGGTCAGCGTAGTGTGAGAGTAGAGA	1A	42.1653	0.292135	0.413584	0.328058		0.241935	0.366805	0.299532		0.407407	0.482853	0.36628
1255478	TGCAGTCCTCCTCGCCTGGAAACAGCTGGTCTTGGCCTGATTCTCCCATTGATTTATCTAGCTGGTGAA	1A	27.0261	0.302326	0.42185	0.332871		0.28125	0.404297	0.322569		0.363636	0.46281	0.355713
3935738	TGCAGCGGCGAGGAGGAGGGGTGAGCGAGGGCGGAGCCTTGCGCCG	1A	241.933	0.0537634	0.101746	0.0965698		0.0151515	0.0298439	0.0293986		0.148148	0.252401	0.220548
3026138	TGCAGAGCCAGCAGACAATGGGGTCTCTACAATCCTTGCGCCG	1A	24.7197	0.0561798	0.106047	0.100424		0.0307692	0.059645	0.0578662		0.125	0.21875	0.194824
1053692	TGCAGAGAAGACTGTCTCGCCTGGTTCCCCACAGCAATGCAAGGATCAGACACCTCTGGGTCAATCGTA	1A	30.5063	0.0645161	0.120708	0.113422		0.0151515	0.0298439	0.0293986		0.185185	0.301783	0.256247
1138664	TGCAGCGGGACCTGCCCCATTGGCCGAGCATCCAGGTGGCGATCGCCGCGCCCCAAGTTTTCCG	1A	34.2896	0.0752688	0.139207	0.129518		0.0151515	0.0298439	0.0293986		0.222222	0.345679	0.285932
1863459	TGCAGGTAGGAGGAGCCGATGTTGTCGACGCTCTGGTACAGGCGGCCGATGCTCCCGTGCATGGTGCCG	1A	36.9467	0.455556	0.496049	0.373017		0.428571	0.489796	0.369846		0.481481	0.499314	0.374657
4537985	TGCAGGTAGGAGGAGCCAATGTTGTCGACGCTCTGGTACAGGCGGCCGATGCTCCCCTGCATGGTGCCG	1A	41.5227	0.404494	0.481757	0.365712		0.369231	0.465799	0.357315		0.5	0.5	0.375
1115775	TGCAGTTTCAGTTCCTTGTTCCCCTTGCTGAGTAATAGCCAGTACAGGCGTCTGAACCACCG	1A	30.5063	0.142857	0.244898	0.21491		0.0461538	0.0880473	0.0841712		0.384615	0.473373	0.361332
1127506	TGCAGTGAGGTGCCCTCCCTCGCCACGCCTACGCAGGCCATGGAGCGAGGAGTGGGAGGCCG	1A	43.4473	0.280899	0.403989	0.322386		0.301587	0.421265	0.332533		0.230769	0.35503	0.292007
3034422	TGCAGAGTACCTGTTTATCCACTATCATTTTATACTACGGCTCCG	1A	37.9534	0.326087	0.439509	0.342925		0.363636	0.46281	0.355713		0.230769	0.35503	0.292007
1128903	TGCAGCGCCAAATAGGATTTGCTCTTTCACTCGCCAAATCCTATTCCATGCTAGTTAAGGCGTTAACCG	1A	37.1954	0.488095	0.499717	0.374858		0.362069	0.46195	0.355251		0.230769	0.35503	0.292007
1075700	TGCAGATCATTGGGAACCACTTCATCAATCACCGTGCAGCCTTAACCGCAGGTGTCCG	1A	35.988	0.076087	0.140595	0.130712		0	0	0		0.269231	0.393491	0.316073
1067220	TGCAGATCATTGGAAACCACTTCATCAATCACCGTGCAGCCATAACCGCAGGTGTCCG	1A	42.1653	0.409091	0.483471	0.366599		0.365079	0.463593	0.356134		0.48	0.4992	0.3746
3944901	TGCAGTTCTTCGCCGTCTGCAACAGCCACGGCGGCCCCCATGTCGCCG	1A	30.5063	0.091954	0.166997	0.153053		0.0483871	0.0920916	0.0878511		0.2	0.32	0.2688
2276096	TGCAGTGCGACTAGTACAACGAGTCCTCGAGCTCCTTCACACCACATCTGTCTATAGTACGTACTGTAC	1A	47.9769	0.483146	0.499432	0.374716		0.446154	0.494201	0.372084		0.416667	0.486111	0.367959
1101035	TGCAGCCTCCCCGAGTTTCATCCTGTGATATGTTCTGGAGAGAACTTCATCCG	1A	59.1782	0.130952	0.227608	0.201705		0.0833333	0.152778	0.141107		0.25	0.375	0.304688
3947067	TGCAGGTGCGCCACCCTGCTCCCCAGCCCCTCTCTTGTTCGAGCCG	1A	79.564	0.333333	0.444444	0.345679		0.353846	0.457278	0.352726		0.28	0.4032	0.321915
4329711	TGCAGGCATGGGTGAGGATAGGAAGACGGACGGCAAGGAAGCTACCG	1A	-	0.130435	0.226843	0.201114		0.0461538	0.0880473	0.0841712		0.333333	0.444444	0.345679
3025236	TGCAGCGAACTCCTTGTGTACCTACTACAGTTACAGACCCCG	1A	42.1688	0.23913	0.363894	0.297685		0.2	0.32	0.2688		0.333333	0.444444	0.345679
2280877	TGCAGCGGATGATAGAGGAGCTTCGTTGACCTCTGCTTGATCATCGTCGTCGTGGCCTGAATGGACGGA	1A	46.9295	0.329545	0.44189	0.344257		0.31746	0.433359	0.339459		0.36	0.4608	0.354632
7344142	TGCAGCGGCAGGCATGGCGGCAAGGTGGACTCGCCG	1A	-	0.477778	0.499012	0.374506		0.461538	0.497041	0.373516		0.48	0.4992	0.3746
987976	TGCAGCTCGTCAGGAATGAGTCGGAGATGCTGCTGCTCCTGCTACTGCAAGCTTCCG	1A	46.3767	0.393258	0.477212	0.363347		0.359375	0.460449	0.354442		0.48	0.4992	0.3746
3959627	TGCAGGGCGGAGGTCGTCGGTGGGAGGTTGTTCCCCACCCG	1A	-	0.478261	0.499055	0.374527		0.476923	0.498935	0.374467		0.481481	0.499314	0.374657
3938570	TGCAGGGCACTCCAGCTCGTCCTGAAGCGCGGGGTCGACGAGGACGACGTAGAAGGAGCACGGGGACCC	1A	31.8728	0.0537634	0.101746	0.0965698		0	0	0		0.185185	0.301783	0.256247
1266100	TGCAGCGTCCCTGTCGGAAACCACCGTTGACCCGTTTGGAGGCTCATGCGTCTGCGGCCCCGTCTCGCT	1A	42.8768	0.0543478	0.102788	0.0975056		0.0153846	0.0302959	0.0298369		0.148148	0.252401	0.220548
1279571	TGCAGAAAGCTCACAAACACAGCTCCGAGCGAGGTGACGAGCTGACGAGCTGTGTTTGTTCCG	1A	39.2937	0.433333	0.491111	0.370516		0.453125	0.495605	0.372793		0.384615	0.473373	0.361332
3938417	TGCAGAGGGCGGCGATGGCGACAAGCAAGCGAGATGCACCG	1A	42.7781	0.264368	0.388955	0.313312		0.258065	0.382934	0.309615		0.28	0.4032	0.321915
1354421	TGCAGCGTCAGGATCAGTGGGACGTGGTGGTTGATGAAGATGGAGGCGAGTGGCGAGGTGGGTAGGGTA	1A	47.9769	0.1	0.18	0.1638		0.0769231	0.142012	0.131928		0.16	0.2688	0.232673
3385385	TGCAGCGTCAAACTGTCAACTCTGTGACCATAAGCTGATGACACCCG	1A	-	0.164835	0.275329	0.237426		0.109375	0.194824	0.175846		0.296296	0.41701	0.330061
1128282	TGCAGAGCAACCAGGGGTTCGGCCTCGTCGGGTTCAGCACGTCCACGCTGGTCACGCTCGGCGCGTGCC	1A	80.801	0.274725	0.398503	0.3191		0.246154	0.371124	0.302258		0.346154	0.452663	0.350211
1370487	TGCAGATCTACAGAGGAAATCAACTAGTGCGGCTGCACGGACGATCCCGAGATTTGGGGCCG	1A	-	0.146067	0.249463	0.218347		0.174603	0.288234	0.246694		0.0769231	0.142012	0.131928
3384669	TGCAGACACAAAGAACTCTCTAGTGCACATCTCTCTTGCCG	1A	59.7191	0.340909	0.44938	0.348409		0.370968	0.466701	0.357796		0.269231	0.393491	0.316073
3025511	TGCAGGGTGGTGACCATGGCGCCTGCTACTCTGTCGCCG	1A	46.7533	0.162791	0.27258	0.23543		0.206349	0.327538	0.273898		0.0434783	0.0831758	0.0797167
1213099	TGCAGGCGTCGGTGTCTGGCGCACGGGCACGAGCGAGGGCGGCAAGGAAGCTGTTCAGGGCTTGGTCGG	1A	65.6327	0.120879	0.212535	0.189949		0.030303	0.0587695	0.0570426		0.36	0.4608	0.354632
1379240	TGCAGTTACTGCCTTGGAGCATCGCGATGACACGAACATCGCCCAACCATCCAAGCCCTGGACCTTCTT	1A	62.4352	0.149425	0.254195	0.221887		0.163934	0.27412	0.236549		0.115385	0.204142	0.183305
3934843	TGCAGCGCCGACGGGTTGGATGGCTTCGGCTTGGCGTCCTTCCG	1A	60.5959	0.213483	0.335816	0.27943		0.123077	0.215858	0.192561		0.458333	0.496528	0.373258
3937206	TGCAGGGGCAGTGATGGTCGACGATGAGGGCGACGGTAAGGTCCG	1A	57.939	0.0543478	0.102788	0.0975056		0.0151515	0.0298439	0.0293986		0.153846	0.260355	0.226463
3955378	TGCAGCCTCCCCTCCTCTGCGTCGTTTCCTCCCATGGCGCCGCGCCCG	1A	64.2881	0.0659341	0.123174	0.115588		0.0153846	0.0302959	0.0298369		0.192308	0.310651	0.262399
1116347	TGCAGTACAAAACCCCACACACCATGTGCAGAGAGCAGAGTGATATTGGTGATCATGCATGAGTCACCG	1A	55.5179	0.168539	0.280268	0.240993		0.125	0.21875	0.194824		0.28	0.4032	0.321915
1088821	TGCAGTGTCTTGACCAGGAGTACTGCGCTACCCTTGCGCGCCCAGAGCACTGCCAGTCACAACAGCCGA	1A	60.7521	0.0549451	0.103852	0.0984596		0.030303	0.0587695	0.0570426		0.12	0.2112	0.188897
997673	TGCAGCCAACCAAACACGCCCTTAAAGACCCGAGTACACGCTGGCCGCCCG	1A	66.1878	0.0769231	0.142012	0.131928		0.0151515	0.0298439	0.0293986		0.24	0.3648	0.29826
1074551	TGCAGATAGCATGACTAGCTAGGTTCAGAATAGTTGCCCATGTCTTCCAAATCCCCTGTAGATGGCATG	1A	53.8293	0.47191	0.498422	0.37421		0.453125	0.495605	0.372793		0.48	0.4992	0.3746
987095	TGCAGCTTCTGCCTGTGAGCGATGGCGATCTTGTACGAAGCTCGTCTGGCCCG	1A	66.1942	0.0769231	0.142012	0.131928		0.0151515	0.0298439	0.0293986		0.24	0.3648	0.29826
1101714	TGCAGCAGTGATTGATGACTGTTACTACATGTCACGCGATTTAGTTCAAGTCCG	1A	11.0726	0.274725	0.398503	0.3191		0.265625	0.390137	0.314033		0.296296	0.41701	0.330061
1102229	TGCAGTATATGCAGATGCGAAGGGCACAAACGAACTACATGCCCTGGGAGACGGGATGCCGTGAAGACA	1A	6.73726	0.311111	0.428642	0.336775		0.19697	0.316345	0.266308		0.375	0.46875	0.358887
3936857	TGCAGCCTGTTTTTGCTTGGAGCCACGACGGCCGTTGAGTCGCCG	1A	64.7648	0.494624	0.499942	0.374971		0.424242	0.488522	0.369195		0.296296	0.41701	0.330061
1671463	TGCAGATCGAGCCGAAAGGGAAGTTCGGCGATGCCTGGGGAAGGCGAACAAGATGGATTGGGGGAGGAA	1A	64.511	0.0666667	0.124444	0.116701		0.0151515	0.0298439	0.0293986		0.208333	0.329861	0.275457
5581070	TGCAGGGCTCAGGCTCCACCTCCTCGGCTGCGGCCCGCAGCCTGGAGGACGACCCTACGGTGCCCGCAC	1A	-	0.345238	0.452098	0.349901		0.344262	0.451492	0.349569		0.347826	0.453686	0.350771
1318539	TGCAGGGCTCAGGCTCCGCCTCCTCGGCTGCGGCCCGCAGCCTGGAGGACGACCCTACGGTGCTCGCAC	1A	149.562	0.477778	0.499012	0.374506		0.4375	0.492188	0.371063		0.269231	0.393491	0.316073
1076347	TGCAGGGTGATGTATTTACAGTTACTGTACAGGGTTTTTGGCTGGCCTCCCGATCAAACGACTTTGCTG	1A	-	0.202381	0.322846	0.270731		0.225806	0.349636	0.288513		0.136364	0.235537	0.207798
4993774	TGCAGCCCTATATCTGCCTGGAAATCCGCACCTGTGCAACCG	1A	81.707	0.131868	0.228958	0.202747		0.107692	0.192189	0.173721		0.192308	0.310651	0.262399
4262007	TGCAGCGCCTGATGAGGAGCGCTTTGCTGGCGGTGGAGCCTCCCCTCGACCTGCCATGGCCG	1A	-	0.197802	0.317353	0.266997		0.109375	0.194824	0.175846		0.407407	0.482853	0.36628
1271975	TGCAGCTGCCATCCGCTCCAGTACTGCGCGCCTGTGCCGCAGTTGGCATCTGCCGCCAGAGCCGTGCCT	1A	88.4316	0.172043	0.284888	0.244308		0.181818	0.297521	0.253261		0.148148	0.252401	0.220548
1220388	TGCAGTAAAATCTCCAATTCCATGTAGCTTCTAGGTTTATTACCATGTCAGCAGCTAGCCG	1A	-	0.238095	0.362812	0.296996		0.213115	0.335394	0.279149		0.304348	0.42344	0.33379
4989892	TGCAGCGGCTCGGACGGTCGCGGAGGAGCGAATCACCAAGCCG	1A	-	0.428571	0.489796	0.369846		0.431034	0.490488	0.370199		0.423077	0.488166	0.369013
1121603	TGCAGTAAACCGCCGAGTTCTAGTTGTTCAAACGCGAGTCGCCTCCATGTTGAACCAAAGTCAAACTAC	1A	100.449	0.0752688	0.139207	0.129518		0.030303	0.0587695	0.0570426		0.185185	0.301783	0.256247
1265870	TGCAGCTGCTTGACGTGCAGCAAGGCGGCAGCTTGTAGCACACTCTGGTGGCTCAAGGCTGGAACGGGA	1A	-	0.157303	0.265118	0.229974		0.140625	0.241699	0.21249		0.2	0.32	0.2688
1131064	TGCAGCCGCAATTGATTCAGGTCGTTCCTCTTCCCTACCCTCTAGCGACGCCGCCGACGGCAACACGGC	1A	74.6203	0.0879121	0.160367	0.147508		0.107692	0.192189	0.173721		0.0384615	0.0739645	0.0712291
3938531	TGCAGGAGTTTCGATCTGCTGGGTAACCAATCTTCAGTTTCTGGATCCATTCATGATGTGTCACGCACC	1A	81.9429	0.0967742	0.174818	0.159537		0.106061	0.189624	0.171645		0.0740741	0.137174	0.127766
1035228	TGCAGGAACGTGGTACAACCAAAACCACATCAAATCGGGATGACTTCAGGAGGGCCATGCTACTCGCTG	1A	74.6203	0.0869565	0.15879	0.146183		0.106061	0.189624	0.171645		0.0384615	0.0739645	0.0712291
1104726	TGCAGGAATTATTCTTGGCCCAGCATGGAAGTGGGCAACACAGCCCCCGCGCCCCG	1A	-	0.333333	0.444444	0.345679		0.451613	0.495317	0.372648		0.04	0.0768	0.0738509
5360200	TGCAGCCGCCGCACGCACGCACGCACGCCGAGGCCGAGCCG	1A	89.7863	0.130435	0.226843	0.201114		0.151515	0.257117	0.224062		0.0769231	0.142012	0.131928
1769781	TGCAGTTTAAGAAGGCCTCGCCGAGCGCAGCGGCAACGGAAGCATCTTGGTCGGACCG	1A	80.5094	0.0752688	0.139207	0.129518		0.0454545	0.0867769	0.0830117		0.148148	0.252401	0.220548
2276183	TGCAGGGAGGATGGATAGGCATCGGGCAATCACCAAGCGACAGGATAATGCTCCCTTCTCTTTGAGTGC	1A	88.7321	0.359551	0.460548	0.354496		0.40625	0.482422	0.366056		0.24	0.3648	0.29826
7487515	TGCAGGGAGGATGGATAGGCATCGGGCAATCACCAAGTGACAGGATAATGCTCCCTTCTCTTTGAGTGT	1A	-	0.107527	0.19193	0.173511		0.136364	0.235537	0.207798		0.037037	0.0713306	0.0687866
7491741	TGCAGGGAGGATGGATAGGCATCGGGCAATCACCAAGTGACAGGATAATGTTCCCTTCTCTTTGAGTGC	1A	-	0.494118	0.499931	0.374965		0.444444	0.493827	0.371895		0.363636	0.46281	0.355713
4995984	TGCAGAGGCACAGAACAGCAGCTCAGGATCGGCCTGATATGGACGCCG	1A	-	0.0860215	0.157244	0.144881		0.0151515	0.0298439	0.0293986		0.259259	0.384088	0.310326
4262371	TGCAGGATCTATGGACGTGACGCATGCTACAACCATCGATGCGGGATAAGGGCCGACACCTCGGCCTTG	1A	-	0.10989	0.195629	0.176493		0.046875	0.0893555	0.0853633		0.259259	0.384088	0.310326
2336386	TGCAGGATAGATCAAGCCCATGTGGATGAGGTCTCGACAAGTGGGCGGCGGCAGCCG	1A	73.0572	0.142857	0.244898	0.21491		0.0454545	0.0867769	0.0830117		0.4	0.48	0.3648
1108031	TGCAGCGCTCGGGGAGCACATCCACTATGGCCATTGCCTCCAGCCAATAGAAGATTTGGGAGCAAATCC	1A	91.7312	0.282609	0.405482	0.323274		0.106061	0.189624	0.171645		0.269231	0.393491	0.316073
2308507	TGCAGCTTACCGTCTCTGTTCCTCGAGGAGCTCGACCTAGCCCAAGCTCCCCACGCCATCAACGGCTCC	1A	80.5094	0.266667	0.391111	0.314627		0.0769231	0.142012	0.131928		0.24	0.3648	0.29826
1144446	TGCAGGGTGAGCAGGTGCAGGCCGCGCGAGCAGTTGCGCACGCCCGCCTTGATCTCGCGCAGCTCCCGA	1A	53.1819	0.186813	0.303828	0.257672		0.21875	0.341797	0.283384		0.111111	0.197531	0.178022
4009175	TGCAGGTGCCAGGAGAGGCCGAACAGAGCCACGCTAGTGAGCCG	1A	-	0.340659	0.449221	0.348321		0.430769	0.490414	0.370161		0.115385	0.204142	0.183305
1763894	TGCAGCTAGGAAGAGAGGGAATGGGCGGTAGGGTTTGTCCAGACGCGCCG	1A	-	0.455556	0.496049	0.373017		0.40625	0.482422	0.366056		0.115385	0.204142	0.183305
3954007	TGCAGGTACTCGACGCCGATCGTCCGCAGCGCACACCACTTGCGGGTTGCGGCGCGGCGTCAGGAGGAA	1A	-	0.277778	0.401235	0.32074		0.169231	0.281183	0.241651		0.44	0.4928	0.371374
2279035	TGCAGTCACCCAGGGGCTCGACGGGGATGCGCTGCGACCGCTGCTATGGGACTCCGTCCTCGGCATGCT	1A	77.1388	0.247191	0.372175	0.302918		0.138462	0.23858	0.21012		0.458333	0.496528	0.373258
1082659	TGCAGAGGCAGAGAGCGAGAGGGAGGAGATAAGCAATTAATCAGAACTCCTGGCCCG	1A	-	0.348837	0.4543	0.351106		0.453125	0.495605	0.372793		0.0454545	0.0867769	0.0830117
3943874	TGCAGGTCGCGGGTTCGAATGGCTCTCGCGCGCGTTTTTTCGTTCCG	1A	13.7986	0.0752688	0.139207	0.129518		0.0606061	0.113866	0.107383		0.111111	0.197531	0.178022
6039835	TGCAGGGTAAGCGGCCTCCATGCAATCCTGGCAGGGCGAGCGAACAAGCCGACAAGGGTTGCAGTTTCC	1A	69.3116	0.370787	0.466608	0.357746		0.274194	0.398023	0.318812		0.407407	0.482853	0.36628
1261400	TGCAGCCGCCACAGCTCCTCCCGATCCAAAATCCATCCCCATCAATCCTGCCCGAGCACCTCGCCACCA	1A	79.3527	0.215909	0.338585	0.281265		0.015625	0.0307617	0.0302886		0.25	0.375	0.304688
3951726	TGCAGCTGGCTGGATCCACGCCAGATCCAGTGCTGCCGCCG	1A	-	0.352273	0.456353	0.352224		0.349206	0.454523	0.351227		0.36	0.4608	0.354632
1085171	TGCAGTACATCAGATACTATGCTTCAGACGATTATGGACTCAATGTTGTCAACCCCG	1A	83.9151	0.214286	0.336735	0.28004		0.180328	0.295619	0.251924		0.304348	0.42344	0.33379
4991493	TGCAGGCGCCCGACGTCGACGCCTTGCGCGCCCCCGTGGACGAGTTCGGCCCCGTCGACACCG	1A	-	0.193182	0.311725	0.263139		0.112903	0.200312	0.18025		0.384615	0.473373	0.361332
1229895	TGCAGCATAGGAGGCGCCAGGCAGAGCTGGCGGGACGGCACGGGAGGCCAGCCG	1A	91.106	0.272727	0.396694	0.318011		0.234375	0.358887	0.294487		0.375	0.46875	0.358887
4405676	TGCAGCTGCGTCCATTACCGCGTCTCGCTGATCCG	1A	-	0.27907	0.40238	0.321425		0.233333	0.357778	0.293775		0.384615	0.473373	0.361332
3385119	TGCAGATCACCAGAACGACGCCGCTGCCGACACCCAACTTCGCCG	1A	29.6132	0.182796	0.298763	0.254133		0.166667	0.277778	0.239198		0.222222	0.345679	0.285932
1244540	TGCAGGAGCTCGCTGCAAGGCATGGCGAGGCGGCGCTGGAATTTTGGGGCTCCG	1A	48.2269	0.142857	0.244898	0.21491		0.0757576	0.140037	0.130232		0.32	0.4352	0.3405
1124410	TGCAGAGTGCCTGCCTGTAGGAGGTGGGTGAGGGGCCAGCCGAGTCTCCCGACGAGGGGCCG	1A	77.3684	0.0978261	0.176512	0.160934		0	0	0		0.346154	0.452663	0.350211
1137407	TGCAGAAAGGTGTATGCGAGACGGGGCCTGTGTAAGGGATACCGCCAAGAGTGGGCAGCAAGGGAGATG	1A	92.5341	0.351648	0.455984	0.352023		0.4	0.48	0.3648		0.230769	0.35503	0.292007
1207658	TGCAGGTGTTCTCGGCGAGGTTCAACGAGGTCTTCGCAAATGCCAGTGCCCG	1A	124.944	0.488636	0.499742	0.374871		0.412698	0.484757	0.367262		0.24	0.3648	0.29826
1107562	TGCAGCGCGCGTTGACTGGCCCAGCCTCCTCCCGTTCCAGATCGCGAGGCCCG	1A	46.7733	0.175824	0.28982	0.247822		0.0153846	0.0302959	0.0298369		0.423077	0.488166	0.369013
1213792	TGCAGGCCCGATTGGATCTGAGGGAGAAGGACGCCCGTCGCGCGCCGACTGGCCGCAGGTGACAACCGA	1A	69.615	0.108696	0.193762	0.17499		0.106061	0.189624	0.171645		0.115385	0.204142	0.183305
1092837	TGCAGCAGCGACCGTGAAGCCAAGCGGGGATTGGCCGTGGAGCCAGAGCCAAGGCCG	1A	-	0.22093	0.34424	0.284989		0.266667	0.391111	0.314627		0.115385	0.204142	0.183305
1126475	TGCAGTAGCAGAATTGAACAACCTTGTCATAACCAGAACCTCTGCTTCTAGTTTACTGAAAGCCTAAAG	1A	72.3051	0.108696	0.193762	0.17499		0.107692	0.192189	0.173721		0.111111	0.197531	0.178022
1244962	TGCAGCCTGGATTTTGCAGCCCTTTAGCTCAAGATGCAGTGCCCTATAGCTGGAGATGCAGCGGGTGAT	1A	9.11289	0.076087	0.140595	0.130712		0.0151515	0.0298439	0.0293986		0.230769	0.35503	0.292007
7487903	TGCAGGGCAGAGTGTGCGCACCTGGCATGAGGCGACACAACTAGGACGAAGTCGCGCGACCG	1A	-	0.294118	0.415225	0.329019		0.322034	0.436656	0.341322		0.230769	0.35503	0.292007
1864102	TGCAGCCACAGAAGAGGATGCGGCAGGGGCGTCGAGCTCCAAGAGGTGGGCGCTGGTCGTGGTCGCCGA	1A	-	0.0752688	0.139207	0.129518		0.0454545	0.0867769	0.0830117		0.148148	0.252401	0.220548
1279614	TGCAGAGCACCGCTGAGGAGCTTGTCAGCAGGACGAGCTGCTCCCGCTGCTGCTTGACAACCCAGCCGA	1A	94.099	0.0967742	0.174818	0.159537		0.0151515	0.0298439	0.0293986		0.296296	0.41701	0.330061
3955734	TGCAGCGCACCAGGACGACGCCGCCATCGACGCCCGACTTCGCCG	1A	33.1235	0.0786517	0.144931	0.134429		0	0	0		0.28	0.4032	0.321915
3941004	TGCAGCGCACCAGGACGACGCTGCCACCGACGCCCGACTTCGCCG	1A	78.5764	0.494505	0.49994	0.37497		0.5	0.5	0.375		0.481481	0.499314	0.374657
3945712	TGCAGGTCTACGAGGCTGGGTCGGGTCAAATGGTTAACCG	1A	8.79377	0.166667	0.277778	0.239198		0.125	0.21875	0.194824		0.269231	0.393491	0.316073
3022965	TGCAGCTGTCTAGATACTTCTACGCCCAGTTTATTGATTTGTCGCCG	1A	83.3201	0.247191	0.372175	0.302918		0.34375	0.451172	0.349394		0	0	0
5993141	TGCAGATATTGCCAGGGGTTGTACTTTGATTTTTTGCTAAGAGCTGGCCG	1A	-	0.1	0.18	0.1638		0.125	0.21875	0.194824		0.0384615	0.0739645	0.0712291
6038458	TGCAGCATGCATCCTCAGTGGCGTTCCTTTGAAACAGCGGTGACCAGCAACTTCGGCCG	1A	-	0.108696	0.193762	0.17499		0.136364	0.235537	0.207798		0.0384615	0.0739645	0.0712291
7492466	TGCAGGAGCAGCCGTGGACGCCGTCTCGCAAGCAGCAGCCGCCGCCG	1A	-	0.191011	0.309052	0.261295		0.047619	0.0907029	0.0865894		0.461538	0.497041	0.373516
1102942	TGCAGGTGCCAGTTAGCGCTAGCGGTGCTAACTGCTTCGTGCGCATGCCAGCAGGCAGTAGCCCTTCCG	1A	80.2303	0.0888889	0.161975	0.148857		0.03125	0.0605469	0.0587139		0.230769	0.35503	0.292007
3534257	TGCAGTGCCATACCGCCACCTCATCCGCGCTCCACTACAAGCACCG	1A	-	0.122222	0.214568	0.191548		0.109375	0.194824	0.175846		0.153846	0.260355	0.226463
1104329	TGCAGCAACTCGCGCTCTTCTGCTCCTCCGCCATTTCTTGGGCTTCCTTGCCG	1A	73.0393	0.0543478	0.102788	0.0975056		0.0151515	0.0298439	0.0293986		0.153846	0.260355	0.226463
1125160	TGCAGAGCCGACGGGCGGTAGCGGGCGGGGGCACACGCCCAAACCACCAAACCCCAACTCCG	1A	68.8791	0.164835	0.275329	0.237426		0.140625	0.241699	0.21249		0.222222	0.345679	0.285932
1043620	TGCAGACCTTTGACTTTTTGGTGAAGCGAACAAGTGAAGGACTATCCTTCCTTTCATACCTAAAATGAC	1A	82.0283	0.352941	0.456747	0.352438		0.316667	0.432778	0.339129		0.44	0.4928	0.371374
1354109	TGCAGGGGCAGCACCCATCACACGATGAAGGCGGTGATGAGGTCGGTCCCG	1A	80.9258	0.477778	0.499012	0.374506		0.492063	0.499874	0.374937		0.444444	0.493827	0.371895
1115626	TGCAGGCCACCGAGAACCTGGAGCAGGTGCTGGAGAGCGGATCCAGCGCCG	1A	74.6203	0.477273	0.498967	0.374483		0.419355	0.486993	0.368412		0.384615	0.473373	0.361332
1720326	TGCAGCAGCGGAGGACCTGCGAGAAGGGAGAGGGCGGAGGGCGGAGCAGGTCCG	1A	48.6389	0.131868	0.228958	0.202747		0.0757576	0.140037	0.130232		0.28	0.4032	0.321915
3034555	TGCAGGGTTCCCAATCCCAAATGAGCAACGGTGAGCAGAGTTCACCG	1A	51.4068	0.313953	0.430773	0.337991		0.238095	0.362812	0.296996		0.478261	0.499055	0.374527
3943905	TGCAGAACTTCTTCGACTTTCTTGTAGTACCCATCGTGACTCTCCG	1A	71.9176	0.136364	0.235537	0.207798		0	0	0		0.444444	0.493827	0.371895
3937599	TGCAGCGTCGTCGATGCCAGGGCATGGTCGCATCGCGGCCGCCTCGCCTGCCTTGTCTACCTGCGGGAC	1A	-	0.409091	0.483471	0.366599		0.328125	0.440918	0.343714		0.375	0.46875	0.358887
3958580	TGCAGCTCATGTCGTCTAGCACATCGAACACCTCGGAGATGAGCCCCGTGCGGTCGGCGCTCGTCAGCT	1A	-	0.0659341	0.123174	0.115588		0.030303	0.0587695	0.0570426		0.16	0.2688	0.232673
3959402	TGCAGCTCATGTCGTCTAGCACGTCGAACACCTCGGAGATGAGCCCCGTGTGGTCGGCGCTCGTCAGCT	1A	79.7032	0.464286	0.497449	0.373721		0.466667	0.497778	0.373886		0.291667	0.413194	0.32783
1863337	TGCAGCTCATGTCGTCTAGCACGTCGAACACCTCGGAGATGAGCCCTGTGCGGTCGGCGCCCGTCAGCT	1A	76.0075	0.428571	0.489796	0.369846		0.363636	0.46281	0.355713		0.4	0.48	0.3648
3957747	TGCAGCAACGACCCAATCTCGTGCGTGGGTGGAGTCGACAAGCGCCG	1A	81.9429	0.307692	0.426036	0.335282		0.307692	0.426036	0.335282		0.307692	0.426036	0.335282
3022443	TGCAGATCTTGGTATATCTTTATTTGTGCCGTGGGTGGATTCAACCG	1A	-	0.266667	0.391111	0.314627		0.153846	0.260355	0.226463		0.44	0.4928	0.371374
4990664	TGCAGACAGACGTGTGATGCTCGCGACTGCGCACGGGAGGCGGAGGCATGCGAGTGAGAGCCG	1A	21.48	0.377778	0.470123	0.359615		0.253968	0.378937	0.30714		0.333333	0.444444	0.345679
1095019	TGCAGACAGACGTGTGATGCTTGCGACAGCGCACGGGAGGCGGAGGCATGCGAGTGAGAGCCG	1A	21.48	0.367816	0.465055	0.356917		0.261538	0.386272	0.311669		0.318182	0.433884	0.339757
1053816	TGCAGTGTATGCTATAAACAGTAGAAAGGGATAAAAGAATTAGCAGAAACAGTGTCACATAACGCGTTC	1A	16.1978	0.130435	0.226843	0.201114		0.0151515	0.0298439	0.0293986		0.423077	0.488166	0.369013
1106293	TGCAGCATGAGTAGCCCGACGCAAAAGCCCTAGATTTAGGTTGGGCACAGTCTCTGGTTGTTATCGCCG	1A	-	0.290698	0.412385	0.327354		0.262295	0.386993	0.312111		0.36	0.4608	0.354632
981803	TGCAGGTCGGATCTGGTGGGATCCCCTACTCCTCCACCCCAGCGAGAAGGCCG	1A	80.9258	0.103448	0.185493	0.16829		0.016129	0.0317378	0.0312341		0.32	0.4352	0.3405
1119237	TGCAGGCAAAGGGCGACGGCGGGGGCGCTTGATTCTATCCAGCACCAACGCCATGGACCG	1A	80.9258	0.103448	0.185493	0.16829		0.016129	0.0317378	0.0312341		0.32	0.4352	0.3405
2242425	TGCAGCTCCAATCAGCCGTCCGCGTACACCGTACACGACTCCATCACGCTTAGATTCGCTCGAGCACGC	1A	-	0.0697674	0.1298	0.121376		0.0983607	0.177372	0.161641		0	0	0
3034070	TGCAGCTGCTCCCTGGGCTGTGTCCCCGCCATTGATCCCG	1A	77.6555	0.142857	0.244898	0.21491		0.0151515	0.0298439	0.0293986		0.48	0.4992	0.3746
3954215	TGCAGCTGCATCTCCAACACGGGTCACTAAAACGTCCTCAAATGTCCG	1A	127.024	0.465909	0.497676	0.373835		0.428571	0.489796	0.369846		0.2	0.32	0.2688
3951831	TGCAGGTTGAGCGGGGTGGCGCTCTGGTGGCGACGACGGCGGGGCCCG	1A	-	0.477273	0.498967	0.374483		0.393443	0.477291	0.363388		0.333333	0.444444	0.345679
3022070	TGCAGATATCTACAATGAAGAGCACTACACTTTCTTTGCGGTCCCG	1A	86.7824	0.21978	0.342954	0.284145		0.0454545	0.0867769	0.0830117		0.32	0.4352	0.3405
1008166	TGCAGGGGCGCGCGGGAGGAGCACGAGCGAGCAGCAGCGGGTGGCAGGTGTCGGGGCAGTCCCTCGGCT	1A	80.9258	0.0879121	0.160367	0.147508		0.0923077	0.167574	0.153533		0.0769231	0.142012	0.131928
1076929	TGCAGATCAGGCACTTATACGGGTCTCTGCAATCAGCCTTGTTGTGGCCCTTCTCCAAGCATTTGTGAT	1A	82.4044	0.131868	0.228958	0.202747		0.123077	0.215858	0.192561		0.153846	0.260355	0.226463
6040765	TGCAGATCAGGCACTTATACGGGTCTCTGCAATCAACCTTGTTGTGCCCCTTCTCCAAGCATTTGTGAT	1A	91.4572	0.0967742	0.174818	0.159537		0.121212	0.213039	0.190347		0.037037	0.0713306	0.0687866
1060118	TGCAGATTTCTCAGAGGAGATCCAGTTCCTCGGCTTCCTGACCAACGACCAGCCATGGTGCCTATTGTA	1A	81.6333	0.0860215	0.157244	0.144881		0.0757576	0.140037	0.130232		0.111111	0.197531	0.178022
2275930	TGCAGTATCCCCTTAAACATCATCAAGATCATCTCGACTTCCCCTTGAAGTAGTTGTCCCG	1A	77.1388	0.0869565	0.15879	0.146183		0.0615385	0.115503	0.108832		0.148148	0.252401	0.220548
1267529	TGCAGCGTGCACTGTCTCCAATCAATTATGTGCTAGTACAAAGCTCCAAACCG	1A	93.4077	0.455556	0.496049	0.373017		0.484375	0.499512	0.374756		0.384615	0.473373	0.361332
1861969	TGCAGAGCATGCAACGGTAGGCTCTCTACTGAAGGGTTTTACTAATTAAAGAACGTGTGTTCCG	1A	89.9626	0.363636	0.46281	0.355713		0.4375	0.492188	0.371063		0.166667	0.277778	0.239198
1070164	TGCAGAGCATGCAAGGGTAGGCTCTCTACTGAAGGATTTTACTAATTAAAGAACGTGTGTTCCG	1A	95.026	0.430233	0.490265	0.370085		0.483871	0.49948	0.37474		0.291667	0.413194	0.32783
989452	TGCAGCCACGTGGCCAGCTGGCACCAGAGCAGGAACCGGTACCGAGCGACGAGGACGTGGAGACGGAGC	1A	-	0.0804598	0.147972	0.137024		0.0625	0.117188	0.110321		0.130435	0.226843	0.201114
6041134	TGCAGAAGAACATTCTAGTACGTACGCAATGAGCGAAAAGGACCG	1A	59.0592	0.139785	0.24049	0.211572		0.181818	0.297521	0.253261		0.037037	0.0713306	0.0687866
3941919	TGCAGAAGAACTTTCTAGAACGTACGCAATGAGCGAAAAGGACCG	1A	86.3023	0.144444	0.24716	0.216616		0.169231	0.281183	0.241651		0.08	0.1472	0.136366
3022291	TGCAGCCCTCTCCCGATCCACCCCTCTTCTCAATCCCCGCAGCCCCCCTTGCTCGATCTTGAGCGCCCC	1A	84.3322	0.163043	0.272921	0.235678		0.153846	0.260355	0.226463		0.185185	0.301783	0.256247
4394165	TGCAGGATCGATCGCTACGTTCACATCGGGTGCGTCCGTAGCCGAGTTGAATTCCGCTCTCTCATTTGC	1A	93.4186	0.382022	0.472163	0.360694		0.492063	0.499874	0.374937		0.115385	0.204142	0.183305
1089513	TGCAGGGGTGTCCCGTCAGGAAATTTAGGGGTGTCCCATTCTTCGTGGGCTCTCTATGTATAAGGTAAA	1A	88.7321	0.32967	0.441976	0.344304		0.359375	0.460449	0.354442		0.259259	0.384088	0.310326
2280876	TGCAGCGTAGCACTCGTCTCATTCGGGGCACCTGCCCCCACCTCTGCATGAGTACTCGTGGTGGGTGTC	1A	-	0.178571	0.293367	0.250335		0	0	0		0.347826	0.453686	0.350771
3025567	TGCAGCGGTGCTTCGTTGGGCTCTTCTCGAGGGTGGCTCTTCGATTCCG	1A	92.8744	0.0833333	0.152778	0.141107		0.0645161	0.120708	0.113422		0.136364	0.235537	0.207798
3959746	TGCAGGTGTACTGGGGCGAGTTCCCCAAGGAGCGGGTCGACGAGGCCCACCGCGCCG	1A	-	0.362637	0.462263	0.355419		0.390625	0.476074	0.362751		0.296296	0.41701	0.330061
3956012	TGCAGTTTCTCCCAACAAGATTCATATTAGAAATCCCG	1A	-	0.152174	0.258034	0.224743		0.136364	0.235537	0.207798		0.192308	0.310651	0.262399
1724832	TGCAGAGGGACGCCTGCAACGGGACGTGTGCTGCTTGCTGCGGCGATTGTGCAGCCCG	1A	80.9258	0.2	0.32	0.2688		0.230769	0.35503	0.292007		0.12	0.2112	0.188897
3942181	TGCAGGGGGATGCGCTGTAGAGGCGCTGCTCGTGGCCCG	1A	83.2324	0.108696	0.193762	0.17499		0.107692	0.192189	0.173721		0.111111	0.197531	0.178022
3961415	TGCAGCTCCGTTGTCCCGTCGTCGTCGTGCTCCTGCCG	1A	87.3477	0.111111	0.197531	0.178022		0.109375	0.194824	0.175846		0.115385	0.204142	0.183305
3533835	TGCAGCCACCCTGCTCCGTCCTCGACCGTCGCATCAACAACCGCCG	1A	147.153	0.404494	0.481757	0.365712		0.34375	0.451172	0.349394		0.44	0.4928	0.371374
3026226	TGCAGGATGGGCAGTTCGCTGGCAACTAAGGAGCTCAGCAGTCTCCG	1A	102.404	0.091954	0.166997	0.153053		0.0634921	0.118922	0.11185		0.166667	0.277778	0.239198
1240728	TGCAGAATATCATCAAGATCATCTGTGTTGAACATATCCTCTAGCTTAGTCCG	1A	100.161	0.454545	0.495868	0.372925		0.467742	0.497919	0.373957		0.423077	0.488166	0.369013
4993336	TGCAGCCCATGTCTGCCCCTGCGTTCGTACGCGACCG	1A	59.0592	0.47191	0.498422	0.37421		0.476923	0.498935	0.374467		0.458333	0.496528	0.373258
1138037	TGCAGTCACTGTCCCTCCATTAACTGAACCCATCTTGGGGTTGCAGCACATTAATTTGACACAAACAGG	1A	99.0795	0.0967742	0.174818	0.159537		0.0606061	0.113866	0.107383		0.185185	0.301783	0.256247
5363419	TGCAGCCGTCCGCGGCACAGAGCACCGACGCAGAGCTGCTCGTCCCCG	1A	-	0.152174	0.258034	0.224743		0.153846	0.260355	0.226463		0.148148	0.252401	0.220548
1220885	TGCAGTGGAGTAGCAGGAGGGTTCATCCAGCCACACACAAACACTTTGCGCGGAGCTGGGTGGGTGTCA	1A	103.828	0.476744	0.498918	0.374459		0.433333	0.491111	0.370516		0.423077	0.488166	0.369013
1259583	TGCAGTGGAGTAGCAGGAGGTTCATCCAGCCACACACAAACACTTTGCGCGGAGCTGGGTGGGTGTCAC	1A	103.883	0.433333	0.491111	0.370516		0.4	0.48	0.3648		0.48	0.4992	0.3746
1265531	TGCAGCCGTGCTGTTACTGACTGGCTGTCCCCGTCGCGGCCAAGAACATGTACCAAGCCATGTGTTGCA	1A	102.06	0.162791	0.27258	0.23543		0.15873	0.26707	0.231407		0.173913	0.287335	0.246054
4409931	TGCAGCCGTGTTGTTACTGACTGGCTGTCCCCGTCGCGGCCAAGAACATGTACCAAGGCCATGTGTTGC	1A	101.836	0.108696	0.193762	0.17499		0.0923077	0.167574	0.153533		0.148148	0.252401	0.220548
1236950	TGCAGAATGCAGAAATATGTGCCTTGTTTCGGTTGGCTGAGCGGAGAAGATAAACAAGCAACTGTAGCT	1A	101.861	0.0537634	0.101746	0.0965698		0.0454545	0.0867769	0.0830117		0.0740741	0.137174	0.127766
1226319	TGCAGATCGCCCTGACCGCACCACAGCTGGCATGTCTCGGAACCGCAGCATCCACATTTACCTTCACGC	1A	98.5239	0.0769231	0.142012	0.131928		0.03125	0.0605469	0.0587139		0.185185	0.301783	0.256247
1112471	TGCAGGTTCATGTCTAGGGCCAAGGATAACCCTTTACTACAAGCCATTGCCTCAAGCGTCTCCG	1A	101.013	0.306818	0.425362	0.334895		0.241935	0.366805	0.299532		0.461538	0.497041	0.373516
2277067	TGCAGCACCTTGATGCGCGCCGCGTTCAGCTCCATCGAGTACTCGCTGCATGCATGCACCATGCTAGTC	1A	-	0.188889	0.30642	0.259473		0.166667	0.277778	0.239198		0.25	0.375	0.304688
3954148	TGCAGGGCCAGTCGATGAACTGCTCGAACCGCTGGCCGTGACCG	1A	-	0.104651	0.187399	0.169839		0.0983607	0.177372	0.161641		0.12	0.2112	0.188897
1202679	TGCAGCTGGTTAGGGTGTGAAGGCCAACTCAAGGGTGAGTGACGTGGGAGGTGCAGGCGGAACCCTAGC	1A	108.253	0.120879	0.212535	0.189949		0.106061	0.189624	0.171645		0.16	0.2688	0.232673
4543447	TGCAGTTTCCGCAAGTTGGCTCGGGCAGCTGCTCCG	1A	-	0.488095	0.499717	0.374858		0.370968	0.466701	0.357796		0.0909091	0.165289	0.151629
3937719	TGCAGGAGAGGTCGCCTACCCGCAGGGTTTCTCGACCGATTTGATCCCCCG	1A	105.125	0.182796	0.298763	0.254133		0.166667	0.277778	0.239198		0.222222	0.345679	0.285932
1074600	TGCAGAGCCCGCCTCCAGACTCATGACCTCAAGCTCCTCTACCAGAGGTTCGCGCGCTTCGTCTGCAAC	1A	106.382	0.153846	0.260355	0.226463		0.166667	0.277778	0.239198		0.12	0.2112	0.188897
1091163	TGCAGATCGGCCCCATGGTGGTTGATTTAGCGGGTGCATGGTGCCGAGGATGCCG	1A	68.4494	0.258824	0.383668	0.310067		0.305085	0.424016	0.334121		0.153846	0.260355	0.226463
1088317	TGCAGGTGTTCTTCGCCGAATGGATGGATTTTCTAGACAGCAACCTCACCG	1A	120.717	0.322222	0.43679	0.341397		0.276923	0.400473	0.320284		0.44	0.4928	0.371374
1102766	TGCAGTTCCGAGAGAATATTCACACTGATTTTTCCATGACAAGTCATTCAGTCCTCAGCAACAACGACC	1A	112.621	0.1	0.18	0.1638		0	0	0		0.375	0.46875	0.358887
3934946	TGCAGAGCACGTACCAGTAAGGAAATAAGCACGCCG	1A	116.435	0.107143	0.191327	0.173024		0	0	0		0.391304	0.476371	0.362906
1091864	TGCAGTAATTCCTGATTGGTAGTAGTTCTAAACAAATACTTGTACTGCCTTATCATATGTCTATCCGAG	1A	112.621	0.139785	0.24049	0.211572		0	0	0		0.481481	0.499314	0.374657
3064926	TGCAGGCAAGTAGTGGTTGTGGCACGATGGCAAGCAAGTCCAGCGCCG	1A	118.695	0.0595238	0.111961	0.105694		0.05	0.095	0.0904875		0.0833333	0.152778	0.141107
1108757	TGCAGATCTCATATTTGTATGTGATATGAGAAGAAGCACGTACACTTGCTTATGCTTTTTGACAACCGA	1A	-	0.363636	0.46281	0.355713		0.365079	0.463593	0.356134		0.36	0.4608	0.354632
5411646	TGCAGATCGACAGGGGCGACAACCGATTCAGTGGTGCGCGAGGTGGCGTACGTTTTGGGCGCCGCCGAG	1A	-	0.214286	0.336735	0.28004		0.112903	0.200312	0.18025		0.5	0.5	0.375
1284382	TGCAGATCGACGGGGGCGACAACCGATTCAGTGGTGCGTGAGGTGGCGTACGTTTTGGGCGCCGCCGAG	1A	-	0.126437	0.220901	0.196502		0.0461538	0.0880473	0.0841712		0.363636	0.46281	0.355713
1020403	TGCAGCCATTGTGCTGCTAATCGGTGGCTGCCTGGTGCCCCCAACGTCGTCTCCTTCCCTCATGAGGCG	1A	79.4452	0.120879	0.212535	0.189949		0.0454545	0.0867769	0.0830117		0.32	0.4352	0.3405
998133	TGCAGTAGTGGAACCCAAATGCTTTGGTCAGTGAGTATTGGCAAAATGGATAGTGGTGTCCGCAATTTC	1A	118.284	0.488095	0.499717	0.374858		0.40678	0.48262	0.366159		0.32	0.4352	0.3405
1009228	TGCAGTGGAGGTGGTGGTGGTTTTGGCTGCCACGGTGGCTTCAGGTTCAAAGGCTACAAGTGCCTCCAC	1A	118.778	0.141304	0.242675	0.213229		0.0606061	0.113866	0.107383		0.346154	0.452663	0.350211
1012142	TGCAGGGGCAGGCTTCTACCACCCTGTAGGCTGTAGCCCAACGGTGAGTGGCAGTAGAAGACGAGCCCC	1A	118.516	0.213483	0.335816	0.27943		0.15873	0.26707	0.231407		0.346154	0.452663	0.350211
1015289	TGCAGAATTGGTCGTCGTAGCAGCAGCCCCGCCTGATGCAGGCGACGGGCCAGGTGGTGTAGCAGGGGT	1A	-	0.47619	0.498866	0.374432		0.442623	0.493416	0.371686		0.434783	0.491493	0.370711
1860944	TGCAGCCGTGCTCGCATTCACCCGTACGGCTGACTTCCTCACCGAGCTGCGGTCCTATGTCCG	1A	-	0.482759	0.499405	0.374703		0.467742	0.497919	0.373957		0.36	0.4608	0.354632
1114536	TGCAGCCTCAGCAGTCCAACCCTCACATGCACCACCACACGCACGCGCACAGGGAAGACCCGCCCTCGC	1A	117.884	0.195402	0.31444	0.265004		0.1875	0.304688	0.25827		0.217391	0.340265	0.282375
2303561	TGCAGGGAGCAGCGAGCCTGGAAGGCGTGTAATTTCGAATGCAGTGATGACTCCG	1A	130.319	0.114943	0.203461	0.182763		0.031746	0.0614764	0.0595868		0.333333	0.444444	0.345679
1075137	TGCAGGGTGGTTGTTCTTAGCTTGTTTTCGTACTTGTTGGTAGCTAGATCTCCG	1A	130.44	0.359551	0.460548	0.354496		0.301587	0.421265	0.332533		0.5	0.5	0.375
1244099	TGCAGGGTGGTTGTTCTTAGCTTGTTTTTCGTACTTGTTGGTAGCTAGATCTCCG	1A	135.367	0.362637	0.462263	0.355419		0.318182	0.433884	0.339757		0.48	0.4992	0.3746
5007726	TGCAGCACTGGTTGTTGGTGCACGTCGCGCCGCCG	1A	-	0.494253	0.499934	0.374967		0.396825	0.47871	0.364128		0.25	0.375	0.304688
3958447	TGCAGCGGCCGTTCGATGAGACAAGCGGCGCCCGGTACAGTTTCGACGGCACCGTCCG	1A	-	0.0786517	0.144931	0.134429		0.111111	0.197531	0.178022		0	0	0
4262654	TGCAGGCACCGTGCCCTGTGCGCCCAGTGAATGTGATGGATGGCCG	1A	-	0.388889	0.475309	0.362349		0.375	0.46875	0.358887		0.423077	0.488166	0.369013
4409851	TGCAGCATTGATTTCGACCTCAAGTTTCCAAACCG	1A	-	0.477273	0.498967	0.374483		0.4375	0.492188	0.371063		0.25	0.375	0.304688
3937884	TGCAGAAGCACATGGCAGCGCGAGGCGGGCTGAATCGGGCCCG	1A	-	0.488095	0.499717	0.374858		0.412698	0.484757	0.367262		0.285714	0.408163	0.324865
3532807	TGCAGCTTGCGCCAGCAAACCAAGCAACCAGAAGAAGATCGACCCG	1A	-	0.217391	0.340265	0.282375		0.184615	0.301065	0.255745		0.296296	0.41701	0.330061
1203788	TGCAGGAAGACGAAGAGGGAGAATCCATCCATCCAAGCTAGTCAACCAGTCTCCGCAGTGCGCATGTGA	1A	145.282	0.471264	0.498349	0.374173		0.47541	0.498791	0.374395		0.461538	0.497041	0.373516
1133392	TGCAGCTCGTGACTTGCGACCCTCCCTTTCCTTTCCGTTCCTGCTCCGACCGCCGTCGGGGTTCCACTC	1A	146.325	0.340659	0.449221	0.348321		0.333333	0.444444	0.345679		0.36	0.4608	0.354632
1161956	TGCAGCACCCCGCTGTCGCCGGGCGGTGGTTCGGCCATGGCTGCTTGCAGCTCCG	1A	143.54	0.27907	0.40238	0.321425		0.180328	0.295619	0.251924		0.48	0.4992	0.3746
1221008	TGCAGCAGCTGTGATTCCCTCGTCCATCGGCTAAACGCAAGTGCGTACGTGCAACGGCGCGAGACGTGC	1A	129.758	0.390805	0.476153	0.362792		0.274194	0.398023	0.318812		0.32	0.4352	0.3405
5360832	TGCAGCAGCTGTGATTTCCCTCGTCCATCGGCTAAACGCAAGTGCGTACGTGCAACGGCGCGAGACGTG	1A	44.0163	0.430233	0.490265	0.370085		0.322581	0.437045	0.341541		0.291667	0.413194	0.32783
1102953	TGCAGCCCATTCCGCTAAGGTTGTGGGTGACGACGTCGTTGCGCAAGGAGTACCG	1A	133.699	0.0574713	0.108337	0.102468		0	0	0		0.227273	0.35124	0.289555
4406458	TGCAGCCACCTCTCCACGCATCGCCCGTGGAACCG	1A	-	0.0989011	0.178239	0.162355		0.0757576	0.140037	0.130232		0.16	0.2688	0.232673
1114788	TGCAGTGCATATGGGCCTTGTAAATAGGGACAACCTTCCGTTGTTCAGGGGCCTAATAAACCCG	1A	146.325	0.0978261	0.176512	0.160934		0.107692	0.192189	0.173721		0.0740741	0.137174	0.127766
3533671	TGCAGCGACTGTTCGGGATGAGCACGGGCACGACAGCCTTGTCCCCG	1A	-	0.0879121	0.160367	0.147508		0	0	0		0.307692	0.426036	0.335282
1094520	TGCAGGTGTCGCATGCACCTCTGGCGGCACATGGCCCGCCCCAGGCGGCACCG	1A	135.979	0.311111	0.428642	0.336775		0.215385	0.337988	0.28087		0.44	0.4928	0.371374
3950558	TGCAGTAGGTAGATAAATTATCATCGGTCTAGTTATCAGGGCCG	1A	145.282	0.292135	0.413584	0.328058		0.296875	0.41748	0.330335		0.28	0.4032	0.321915
1107950	TGCAGCTTCTTGGACCAACCAAATGCACTCCTTCTCCATCTTCCTCACCACACCACCACCTCCACACTG	1A	147.416	0.329412	0.441799	0.344206		0.333333	0.444444	0.345679		0.32	0.4352	0.3405
3034239	TGCAGGTTGTCAATAACAAACCACCAAGGAACCAGGTGCCG	1A	-	0.177778	0.292346	0.249613		0.203125	0.32373	0.27133		0.115385	0.204142	0.183305
1378756	TGCAGCAGCAACTGGCATCGCCATGACCACCGTTGTAGCGCTGCTCGTGGTCGTCGTCGTGGCCTGCCA	1A	-	0.0752688	0.139207	0.129518		0.106061	0.189624	0.171645		0	0	0
3958802	TGCAGCGGGGCTACCGCACCTCGGCGGCGAGCGCGAACCG	1A	159.896	0.284091	0.406767	0.324037		0.222222	0.345679	0.285932		0.44	0.4928	0.371374
4541673	TGCAGGCGGTGGGGTAGCGAGGGTGAGGCGGAGGCGTCGGGAGCCG	1A	-	0.197802	0.317353	0.266997		0.0151515	0.0298439	0.0293986		0.32	0.4352	0.3405
1863129	TGCAGTCTTTGCTTATGGAGCGGCTCGAAAGCAGGGTATCAGTGCTCAGGCGATCTCGCAGGCTTTCTT	1A	-	0.425287	0.488836	0.369356		0.435484	0.491675	0.370803		0.4	0.48	0.3648
1110184	TGCAGGTTACCTTTGAGAGCATTATCATCCGAAAAAGTCTTTTACGTTCGCGTTCCATGCACAACGCCA	1A	159.173	0.366667	0.464444	0.35659		0.359375	0.460449	0.354442		0.384615	0.473373	0.361332
1398639	TGCAGGCAGACGCGCCACTTCGGTCAGCATCGCCAGCGCAGCGTTGCCAAATTTTCGGGCAACGCTCGA	1A	172.804	0.352273	0.456353	0.352224		0.403226	0.48127	0.365459		0.230769	0.35503	0.292007
1003195	TGCAGTGCAGGTGCGGCGAGCAGAGCGACCGAGCGAGTGGTGGCGAACCG	1A	158.965	0.282353	0.40526	0.323142		0.383333	0.472778	0.361018		0.04	0.0768	0.0738509
978984	TGCAGCTACCTGTTGAGTTGAATAGAGCTTGGGCGTCTGGACTCCCTCGCCCGCTACAAGCTAATTTTT	1A	50.549	0.443182	0.493543	0.371751		0.453125	0.495605	0.372793		0.416667	0.486111	0.367959
1150635	TGCAGCTCTCCCATCTTCGTTGGAGGCACTGGTTGGGGCAGATACGTGTCACCCG	1A	160.873	0.3	0.42	0.3318		0.25	0.375	0.304688		0.423077	0.488166	0.369013
3027194	TGCAGCACGCCAGCACCTCCTCATCCATCCCGCCGCCGCCG	1A	130.556	0.0697674	0.1298	0.121376		0.0333333	0.0644444	0.0623679		0.153846	0.260355	0.226463
1099100	TGCAGGTGTACGACGACACATACGCACTGGTTGTCAGCACGGAGAATATCACCCTAAACGGGTACTTGG	1A	173.555	0.0689655	0.128419	0.120173		0.015873	0.0312421	0.0307541		0.208333	0.329861	0.275457
983365	TGCAGGTGTACGACGACACATACGCACGGTTGTCAGCACGGAGAATATCACCCTAAACGGGTACTTGGG	1A	174.334	0.0659341	0.123174	0.115588		0.0151515	0.0298439	0.0293986		0.2	0.32	0.2688
1072582	TGCAGTCCTTGGGCGGAGAGGAAGGGGTCTCCACCCATGCCAGATGTCGTCCGCCGCTCGGGAACACCA	1A	147.899	0.197674	0.317198	0.266891		0.241935	0.366805	0.299532		0.0833333	0.152778	0.141107
1125946	TGCAGATGCTGGAGGATAGGAAGAAGGAGCGCCAGATGCAGCAGTTGCAAGCCGCCGCCGCCG	1A	172.174	0.0674157	0.125742	0.117836		0.0615385	0.115503	0.108832		0.0833333	0.152778	0.141107
1216035	TGCAGGGGCATAATGGAGGGAGTTCCCGATGCTACTAGTACTACTAAGCCAACAGCCAAGGTCCACTAC	1A	-	0.266667	0.391111	0.314627		0.261538	0.386272	0.311669		0.28	0.4032	0.321915
1119177	TGCAGGGAAGGAGGAGGAGGCGGTGGTGGTGGTGCTCTGCTCATCCCTGACGCCGCCGTTGACTCCGAG	1A	179.964	0.0769231	0.142012	0.131928		0.0461538	0.0880473	0.0841712		0.153846	0.260355	0.226463
1092732	TGCAGGGAAGGAGGAGGAGGCGGTGGAGGTGGTGCTCTGCTCGCCCCTGACGCCGCCGTTGACTCCGAG	1A	180.84	0.0909091	0.165289	0.151629		0.0645161	0.120708	0.113422		0.153846	0.260355	0.226463
1182467	TGCAGCATGCCAGGTAATAGTAGTAGTGCTTGGATTAGGTTCAGACAAGCTGTCTCCTCAAAGCTCCAA	1A	180.84	0.0581395	0.109519	0.103521		0.015873	0.0312421	0.0307541		0.173913	0.287335	0.246054
1125646	TGCAGCAGGTTACAGGAGGGTGACTACTGATTAACGTGCTCCGTGGAGCACAGCACCG	1A	201.437	0.114943	0.203461	0.182763		0.0491803	0.0935232	0.0891499		0.269231	0.393491	0.316073
1106480	TGCAGTGTAGATTTGGGGCCCTCTGGTGTTGTGCGTTGAATTTGTGCTTGCCG	1A	201.437	0.116279	0.205516	0.184398		0.0483871	0.0920916	0.0878511		0.291667	0.413194	0.32783
2275813	TGCAGGAAAATCGATGGACTCATGCACACTTTTCTTCACCAATATCTTTATTCTTTAACTTGAAGCAGG	1A	211.737	0.146067	0.249463	0.218347		0.0952381	0.172336	0.157486		0.269231	0.393491	0.316073
2253810	TGCAGACTGGAAGTCGATGACGAGATGGACATACGCATATCGGCCGAGGAACTTCTTCCG	1A	217.545	0.217391	0.340265	0.282375		0.184615	0.301065	0.255745		0.296296	0.41701	0.330061
1100060	TGCAGGAAGATATTGGTTCGGCCATGGAATCGTCGCCTGATCTGAATGTGGAAATCTTCCG	1A	215.752	0.266667	0.391111	0.314627		0.2	0.32	0.2688		0.44	0.4928	0.371374
3384738	TGCAGGTACGGACTACAGAGTGACATGAACCACGTCCG	1A	-	0.318681	0.434247	0.339962		0.307692	0.426036	0.335282		0.346154	0.452663	0.350211
1379174	TGCAGCTGCGGCGCAAAGGCAGCGCGGCTGACCTCGTGGACAAACGCCAACCCG	1A	207.586	0.370787	0.466608	0.357746		0.349206	0.454523	0.351227		0.423077	0.488166	0.369013
1093972	TGCAGCAGGCCGTAGTCCTGCGCCATCAGTTGCTCCATCCGCAGCGGATCGGCACTACTGCTGCTGACA	1A	214.567	0.0588235	0.110727	0.104596		0.0166667	0.0327778	0.0322406		0.16	0.2688	0.232673
1373209	TGCAGCAGCCGCTTCACCAAATGGCTGAGGCAGCACCCGCGCCTCCCCACCACCAGCACCG	1A	23.549	0.186813	0.303828	0.257672		0.078125	0.144043	0.133669		0.444444	0.493827	0.371895
1269326	TGCAGGGGCTCGGGGTGAACCCCGCAGTGCACGAGGTCGCCGACGAGGCAGAGCTCGCCG	1A	219.374	0.0697674	0.1298	0.121376		0.0166667	0.0327778	0.0322406		0.192308	0.310651	0.262399
5050389	TGCAGTGGGTGCACCAACGTGGACTGGATCGGCAGCCCAAGCTCCTCTGAGGCCATTGGTGTTGCAAAC	1A	239.46	0.425287	0.488836	0.369356		0.354839	0.457856	0.35304		0.4	0.48	0.3648
3950051	TGCAGAGGATGAGGAAACAGTACCGACAGCAGCAGCACCGCGCCG	1A	189.547	0.402299	0.480909	0.365272		0.3125	0.429688	0.337372		0.347826	0.453686	0.350771
4991365	TGCAGTCAGTGGCAGCTAGACAACTGCGGCAGACCG	1A	205.496	0.292135	0.413584	0.328058		0.246154	0.371124	0.302258		0.416667	0.486111	0.367959
982714	TGCAGACGAGGCGTTCGGGCTGAGAATCTAAAAAACAGCACGTTCGGCACTTATTGATTCCG	1A	214.567	0.422222	0.487901	0.368877		0.460317	0.496851	0.37342		0.333333	0.444444	0.345679
1123088	TGCAGCCGCGTGCATGAGGGCGGCCTGGCGGCCAGCCCATCTGTGTGCGCCTCCCAGTGCGAAGCCCTG	1A	128.71	0.32967	0.441976	0.344304		0.171875	0.284668	0.24415		0.296296	0.41701	0.330061
1083382	TGCAGCTTCATCATCGCAGTCGCCACCACCGTCGCCTCCATGAACCAGCCG	1A	64.2729	0.16129	0.270552	0.233952		0.030303	0.0587695	0.0570426		0.481481	0.499314	0.374657
1129196	TGCAGTTGGCTTCAGAGTGACTAGCCGAGATCCCCTTTGGCCGCGACGACGGGGATGGACGCGGCGGCG	1A	250.145	0.111111	0.197531	0.178022		0.09375	0.169922	0.155485		0.153846	0.260355	0.226463
1671990	TGCAGAGCGTTAAACAAAAGATTTCGTTAATGACTTTGCTTAATTAGGTTGTTGCTTTTCGGCAGAGAT	1A	231.569	0.0595238	0.111961	0.105694		0.0327869	0.0634238	0.0614125		0.130435	0.226843	0.201114
3939514	TGCAGTGCAGTCATCCCCATGAAGAAGATGAAGGCATGGCCTCGTCACTCCG	1A	26.5468	0.0967742	0.174818	0.159537		0.030303	0.0587695	0.0570426		0.259259	0.384088	0.310326
1151311	TGCAGCTGTGAGGTTGCGATGGGAGACGTTGGGGATGCCCACTGGACGTTGGTGTCCTTCTCAACACAA	1A	27.5259	0.450549	0.495109	0.372543		0.390625	0.476074	0.362751		0.407407	0.482853	0.36628
1860715	TGCAGCTGCGAGGCTGCGATGGGAGACGTTGGTGATGCCCACTGGACGTTGGTGTCCTTCTCAACACAA	1A	51.0551	0.0752688	0.139207	0.129518		0.0151515	0.0298439	0.0293986		0.222222	0.345679	0.285932
1125881	TGCAGTTACGGATGGCAGTCATCTGGTCCATGAATCATGACAGAGGCGCCTGCTCCATAAACAGATTCA	1A	201.437	0.076087	0.140595	0.130712		0.030303	0.0587695	0.0570426		0.192308	0.310651	0.262399
3023789	TGCAGGGTTTTGAGAGAAGAACTGATCTCACCTTTCAGGGAAGACCG	1A	244.103	0.117647	0.207612	0.186061		0.131148	0.227896	0.201927		0.0833333	0.152778	0.141107
3028196	TGCAGCAGCAACGACTACAGGTTGCCACCTCCAACGTTGCCCCCGCCG	1A	-	0.282353	0.40526	0.323142		0.327869	0.440742	0.343615		0.166667	0.277778	0.239198
1108857	TGCAGACAGTTCGGCGGCTTAGACTTGTTAAGAGTTAACCACGATGTGCTATTCCAGTCCG	1A	240.266	0.0543478	0.102788	0.0975056		0	0	0		0.185185	0.301783	0.256247
1074832	TGCAGTTACTGTTTCGGCGAGGTGGCATCATCATCCACAGGAGCTTCAGAGCCCATAGCCG	1A	-	0.0705882	0.131211	0.122603		0.0833333	0.152778	0.141107		0.04	0.0768	0.0738509
1150205	TGCAGGTGAGGCAGCTTTGGTTGAAGCGTGTTGATGGGGCGAGGCCTTGGAAGGAATTTGACATAAAAG	1A	243.269	0.193548	0.312175	0.263448		0.151515	0.257117	0.224062		0.296296	0.41701	0.330061
4542619	TGCAGGTGAGGCAGCTTTGGTTGAAGCGTGTTGATGGGGCGAGGCCTTGCAAGGAATTTAACATAAAAG	1A	249.806	0.211111	0.333086	0.277613		0.15625	0.263672	0.22891		0.346154	0.452663	0.350211
3950004	TGCAGGAAGTCGTCGTCGCTGTAGCCGTCCTTGAGCCTCTGGTTGAGCGCCGCCATGAACCCCG	1A	249.806	0.188889	0.30642	0.259473		0.153846	0.260355	0.226463		0.28	0.4032	0.321915
7487938	TGCAGACTGCCCTCTACAACAGCTATGGGCAGGGCTCCGGGAGCGGCACCG	1A	-	0.119565	0.210539	0.188375		0.136364	0.235537	0.207798		0.0769231	0.142012	0.131928
1109016	TGCAGATGTTTTATCTCTATTTGATGTTCAAAAATGTTTACAGCCTGCCG	1A	245.285	0.123596	0.216639	0.193173		0.111111	0.197531	0.178022		0.153846	0.260355	0.226463
1694610	TGCAGTTCGACACAAGAAATCAACTAATATCAAGGGCGGACATAAGGGTGGTTTGGGTGCGCTGATAAA	1A	248.054	0.107527	0.19193	0.173511		0.0151515	0.0298439	0.0293986		0.333333	0.444444	0.345679
2282401	TGCAGAGTGTCCTCTGAGATGCGTACATCGAACAGCATGATCTGCTTGAGGCGCGGAAAGCTCGGCGGC	1A	240.656	0.0555556	0.104938	0.0994323		0.0307692	0.059645	0.0578662		0.12	0.2112	0.188897
2309481	TGCAGCTCACCCGTTGGCAGCAGTACCATAGCCGTCGAGGCAGGCTGTCCCTTTGCCG	1A	245.524	0.119565	0.210539	0.188375		0.0606061	0.113866	0.107383		0.269231	0.393491	0.316073
3029185	TGCAGCAAGTACATCATCGAGCCGAACGACTACACCGACCG	1A	249.16	0.131868	0.228958	0.202747		0.0615385	0.115503	0.108832		0.307692	0.426036	0.335282
3960898	TGCAGGATGAGCATCTCGGCGACGGCGATGATGACCAGGAACATCATCCTGTTCTTGAGCACCCCGACC	1A	-	0.258427	0.383285	0.309831		0.184615	0.301065	0.255745		0.458333	0.496528	0.373258
3023540	TGCAGCCGCAGTAGATGGCATGTAATCCAGCACACTGCCG	1A	-	0.117647	0.207612	0.186061		0.118644	0.209135	0.187267		0.115385	0.204142	0.183305
2255545	TGCAGTTTTTGGTGAAGCTCACATTCGACCGACCACCGCTCATGCACAAGAAGTGAATCAGATTTTGCC	1A	249.463	0.488636	0.499742	0.374871		0.403226	0.48127	0.365459		0.307692	0.426036	0.335282
1103519	TGCAGCCTGAACCTGAACCTGAAGAAGAATGCAGACTACGACGCACCGTCATCCG	1A	249.735	0.141304	0.242675	0.213229		0.0606061	0.113866	0.107383		0.346154	0.452663	0.350211
1265744	TGCAGCGGCGGTAATGCGCCGAGATGAAGCTGAAGTCTGTGCCACTTAGGTTGGCAGCGAGTCTAGCGA	1A	-	0.175824	0.28982	0.247822		0.138462	0.23858	0.21012		0.269231	0.393491	0.316073
7354156	TGCAGGAGACCCATCACAGCCGCACGTAGCGCCATGGTCGCACTCCAATGGCTGGACAAGATGTAAAAC	1A	-	0.307692	0.426036	0.335282		0.184615	0.301065	0.255745		0.384615	0.473373	0.361332
3533093	TGCAGCTTGGGGCTTTGGTGGTGGGGTGCACCTTGTACCCG	1A	250.604	0.133333	0.231111	0.204405		0.153846	0.260355	0.226463		0.08	0.1472	0.136366
3947631	TGCAGGCAGGCAGACGGTAAGATTGTCATCATTCCTTGCTACTGACCG	1A	250.604	0.23913	0.363894	0.297685		0.272727	0.396694	0.318011		0.153846	0.260355	0.226463
3953860	TGCAGGGCTGCGACGATGGCGGCGGCGACGAGGATCCTGCGCCCG	1A	251.183	0.130435	0.226843	0.201114		0.138462	0.23858	0.21012		0.111111	0.197531	0.178022
1126373	TGCAGCCGCACCCGCGAGGGAGAATTAACGGCCACGCGCACTAGCCAGGGCACTCGCGCTCGCCGTCGC	1A	246.243	0.144444	0.24716	0.216616		0.203125	0.32373	0.27133		0	0	0
1130619	TGCAGCCGCACCCGCGAGGGAGAATTAACGGCCACGCGCACTGGCCAGGGCACTCGCGCTCGGCGTCGC	1A	255.17	0.108696	0.193762	0.17499		0.153846	0.260355	0.226463		0	0	0
2276464	TGCAGGGTAAGAACAATGGTGGATCGAAAATAGATGTTCTCGGGCGCCCGCGGCTGGCACTCAATCGGA	1B	51.2897	0.325843	0.439338	0.342829		0.269841	0.394054	0.316415		0.461538	0.497041	0.373516
1120343	TGCAGGTAGGACTTGTCCTGAGACGTGGGCGAGACACACAAACTCAGGCCTGTGCCCG	1B	4.38778	0.375	0.46875	0.358887		0.435484	0.491675	0.370803		0.230769	0.35503	0.292007
1121163	TGCAGGAATACTCCCACAGACCCTATGGTCCGTTAAGTATAACTGCTGGAGAGCCGTTGAGAGGTTCAC	1B	6.84078	0.193182	0.311725	0.263139		0.229508	0.353668	0.291128		0.111111	0.197531	0.178022
3021227	TGCAGGTATTGGCACTCAGCAACAATTCTTTTGGAGGACAACTACCG	1B	6.846	0.195402	0.31444	0.265004		0.233333	0.357778	0.293775		0.111111	0.197531	0.178022
982291	TGCAGCCCACATCTTCCTCCGCTCCGCTGGAAATTACTAGCTCTAGGGTTTACTACACTCTCCTCTCCT	1B	9.58621	0.466667	0.497778	0.373886		0.412698	0.484757	0.367262		0.185185	0.301783	0.256247
3939556	TGCAGGTGGTCCTCGCTTGTCCACCGCAGCAACCTTGCCACAGTCACGGCCTTGCCACCG	1B	45.9023	0.11828	0.208579	0.186826		0.0909091	0.165289	0.151629		0.185185	0.301783	0.256247
1114944	TGCAGGTGGTCCTCGCTTGTCCGCCGCAGCAACCTTGCCACAGTCACCGCCTTGCCACCG	1B	4.71257	0.193182	0.311725	0.263139		0.203125	0.32373	0.27133		0.166667	0.277778	0.239198
1057112	TGCAGTCAATATTTACAGTATCTACTTTGCAAATAGTCCTGGATCTGAATGGCCG	1B	6.53386	0.306818	0.425362	0.334895		0.301587	0.421265	0.332533		0.32	0.4352	0.3405
4991863	TGCAGTCCATATTTACAGTATCTACGTTGCAAATAGTCCTGGATCTGAATGGCCG	1B	37.4468	0.252747	0.377732	0.306391		0.25	0.375	0.304688		0.259259	0.384088	0.310326
1130108	TGCAGCTCCAATACAGTCAGGTTCCAACGTCTGGTCACCATGGTTGAAACTTCCCTTGCTTCCCTGTCT	1B	4.45872	0.431818	0.490702	0.370308		0.446154	0.494201	0.372084		0.391304	0.476371	0.362906
7358424	TGCAGCTCCAATACAGTCAGGTTCCAACGTCTGGTCACCATGGTTGCAACTTCCCTTGCTTCCCTGTCC	1B	7.20827	0.318681	0.434247	0.339962		0.328125	0.440918	0.343714		0.296296	0.41701	0.330061
1099952	TGCAGTAGTAGATTCATATAGGTGGGAACGCTCACATTTTGGTTATTCCG	1B	17.4881	0.382022	0.472163	0.360694		0.396825	0.47871	0.364128		0.346154	0.452663	0.350211
4536720	TGCAGGCCCGTCGGGCTGTGGATGCCGCTCCCTTTTCGCCG	1B	-	0.282609	0.405482	0.323274		0.292308	0.413728	0.328142		0.259259	0.384088	0.310326
3064945	TGCAGCACGCGGCCGCGACGAGCAGCCCCGCGGGGTCGAGGCGACTGAAGCAGAGGACCGCGGCGAGCG	1B	7.042	0.494624	0.499942	0.374971		0.484848	0.499541	0.37477		0.481481	0.499314	0.374657
1255911	TGCAGCTCGTCCCGCCACGTCAGTTGTACACCCGCCTCTTCGCCGTCCACGGACTACTGCGTCCGCCAT	1B	6.88894	0.293478	0.414698	0.328711		0.378788	0.470615	0.359876		0.0769231	0.142012	0.131928
6036649	TGCAGCTCGTCCCGCCACGTGGGTTGTACACCCGCCTCTTCGCCGTCCACGGACTACTGCGTCCGCCAT	1B	-	0.263736	0.388359	0.312948		0.1875	0.304688	0.25827		0.444444	0.493827	0.371895
4008728	TGCAGCGGCGCCACGCTCAGATGGCCCAGCCAGGGACCG	1B	51.2897	0.438202	0.492362	0.371152		0.412698	0.484757	0.367262		0.0769231	0.142012	0.131928
1119517	TGCAGAGTGCAGACCAAGCCATTGTCTGGGTAGTATACATGCTATGTCCGACCTGCATCCG	1B	168.884	0.366667	0.464444	0.35659		0.359375	0.460449	0.354442		0.384615	0.473373	0.361332
1107348	TGCAGACCCTGCCTACAATGTGCGACGTGCACGTGATGCCATGTTGCCTCGTGGGCACCAGCACCACCA	1B	50.0794	0.224719	0.348441	0.287735		0.203125	0.32373	0.27133		0.28	0.4032	0.321915
3938710	TGCAGCGCAGTGCTCATCATCGCCTCAAACTGGGTTAGTTGTTCGCCG	1B	71.931	0.173913	0.287335	0.246054		0.151515	0.257117	0.224062		0.230769	0.35503	0.292007
5580258	TGCAGCGCAGTGCTCATCCTCGCCTCAAACTGGGCTAGTTGTTCGCCG	1B	58.9861	0.0645161	0.120708	0.113422		0.0757576	0.140037	0.130232		0.037037	0.0713306	0.0687866
2275404	TGCAGTGTAGGGTGACAGCTTGGCGTCGAGTTGAGTCGAGCATTGCTGAGTCACAACCCG	1B	15.6735	0.269663	0.39389	0.316315		0.25	0.375	0.304688		0.32	0.4352	0.3405
1267751	TGCAGATTGGATGCAATAGAGGACGGGACTGTTATCTGAGATGATGCTCCG	1B	18.0902	0.416667	0.486111	0.367959		0.433333	0.491111	0.370516		0.375	0.46875	0.358887
4005051	TGCAGGGACGCGCGCTAGGCAGCCCCTACAACAGAGAGTCACGGCACAAGGTTTGCCTCGAGCTCGCAC	1B	49.7947	0.173913	0.287335	0.246054		0.230769	0.35503	0.292007		0.037037	0.0713306	0.0687866
3532650	TGCAGGTGCTGTTCCTAATCGATCCGTCATGCTACATGCATACATTGCGCGCTTATTTGCCG	1B	51.2897	0.391304	0.476371	0.362906		0.484848	0.499541	0.37477		0.153846	0.260355	0.226463
2275631	TGCAGATCGATTTCAGAACTTTGCCTTCGAAACCTCGTACGACAATCCCG	1B	51.2897	0.149425	0.254195	0.221887		0.16129	0.270552	0.233952		0.12	0.2112	0.188897
1121928	TGCAGGCACTATTACCGTGTCAGTTTTCTTCTCAGCGTATCTTCTCAATGTTTTTCAAGAGCACTCATT	1B	20.6238	0.188889	0.30642	0.259473		0.215385	0.337988	0.28087		0.12	0.2112	0.188897
4537457	TGCAGCACCGATAGTCACATGAATGATCTCATCGTCTGAGCCCGCAGCACTGGCAGTCACCAGCTCAGG	1B	51.2897	0.351648	0.455984	0.352023		0.296875	0.41748	0.330335		0.481481	0.499314	0.374657
1009963	TGCAGCCCTTGTAGCAAAGTTCTCTTCTCTGGACATGGATCTGATGAAATCAAGAATCACACCATGAAT	1B	-	0.447059	0.494394	0.372182		0.483333	0.499444	0.374722		0.36	0.4608	0.354632
3021864	TGCAGATCCAACCACCATATCCATGATTATCACCTTCCCTCCG	1B	30.2209	0.0689655	0.128419	0.120173		0.03125	0.0605469	0.0587139		0.173913	0.287335	0.246054
1303458	TGCAGCAGGGCGAGGCGGGTAAGGCAGCAGGGTTAGCCGTGGGCTAGATGGCCG	1B	51.2897	0.0869565	0.15879	0.146183		0.0153846	0.0302959	0.0298369		0.259259	0.384088	0.310326
1397574	TGCAGGAGGAATCACTTAGATTTGCAAATCTACGGATCTGCAAAAAACGAAATATTCGTATGAAGAGAT	1B	40.4045	0.255556	0.380494	0.308106		0.107692	0.192189	0.173721		0.36	0.4608	0.354632
4262533	TGCAGGAGGAATCACTTAGATTTGCAAATCTACGGATCTGCAAAAAAACGAAATATTCGTATGAAGAGA	1B	-	0.397727	0.479081	0.364321		0.225806	0.349636	0.288513		0.192308	0.310651	0.262399
5411032	TGCAGACGGCCTTACCATGTGGCTCGTCTTTGCCG	1B	41.3163	0.285714	0.408163	0.324865		0.107692	0.192189	0.173721		0.269231	0.393491	0.316073
1093829	TGCAGCACGTTGCGAGTGCCAGCGTGTCACGCGCGGGCGGAAGTTTGGGCCG	1B	31.6905	0.149425	0.254195	0.221887		0.125	0.21875	0.194824		0.217391	0.340265	0.282375
3021502	TGCAGTCAACTTGAGAGACCTGGCTCTAATTAAGCACCG	1B	49.7947	0.103448	0.185493	0.16829		0.0967742	0.174818	0.159537		0.12	0.2112	0.188897
1255176	TGCAGGTACGTGGAGCTGGACGACGACGGCGTCCGCTTCTTCTACTACTTCATCCAGTCAGAGCGCAGC	1B	26.2348	0.0989011	0.178239	0.162355		0.0769231	0.142012	0.131928		0.153846	0.260355	0.226463
3034036	TGCAGAGCCTCAAGCTGTATGGTAACCTGGTGAATCTGCCG	1B	33.1367	0.193182	0.311725	0.263139		0.142857	0.244898	0.21491		0.32	0.4352	0.3405
5324649	TGCAGGCCCCCTCAGGCGTGAACGTCGACGGCGGAGGAAACCAGCTTTGCTTGCTGGCCTGCATCCGAG	1B	76.396	0.105882	0.189343	0.171417		0.0952381	0.172336	0.157486		0.136364	0.235537	0.207798
1100879	TGCAGGTTCTTGACCTACACCCAGGCCTCCCGCTGCAAGACCTTGTTTCACCAGAGCACGAACACGTTC	1B	47.4203	0.130952	0.227608	0.201705		0.114754	0.203171	0.182532		0.173913	0.287335	0.246054
5567753	TGCAGCCAAGTGCTTACGCACGACCGCTCGGCACGGCGGCGCCG	1B	-	0.0786517	0.144931	0.134429		0.03125	0.0605469	0.0587139		0.2	0.32	0.2688
1022183	TGCAGGCAGCCACCAATGTCAGTAAGCGGCTACACTGGCTTACTCGGCGAGGAGATGAAGAAAGAAAGG	1B	51.2897	0.108696	0.193762	0.17499		0.0909091	0.165289	0.151629		0.153846	0.260355	0.226463
2321290	TGCAGCTCCTCGTGTTGACGTCATCTCATCGACGACCACCTCCTCCTATGCACCTGCACGCGGGGGAAT	1B	33.1367	0.168539	0.280268	0.240993		0.111111	0.197531	0.178022		0.307692	0.426036	0.335282
3533384	TGCAGAGCACACCACAAGTCATGTGGTTGATGGGCTGCTGGTCCCG	1B	33.1367	0.217391	0.340265	0.282375		0.166667	0.277778	0.239198		0.346154	0.452663	0.350211
1094724	TGCAGCAGAATGCACCGTGCGAAGCATTACATGTGGGATGACGAGATGCTGTGCAGCATGCCG	1B	32.282	0.386364	0.474174	0.361753		0.245902	0.370868	0.302096		0.296296	0.41701	0.330061
1255154	TGCAGCAACCGAATGCACCGAAGTAATTTCGGTTTCTGATATGAGCTGACCCG	1B	32.282	0.197674	0.317198	0.266891		0.126984	0.221718	0.197139		0.391304	0.476371	0.362906
1379344	TGCAGTATATAATAAGCAGAAGAGCGGCGCCTGGATTAGATCGAGCACCG	1B	32.9161	0.224719	0.348441	0.287735		0.206349	0.327538	0.273898		0.269231	0.393491	0.316073
4005968	TGCAGGGCATCACCGACGGACAGGACATGACGGCGACGGCCG	1B	51.2897	0.16092	0.270049	0.233586		0.126984	0.221718	0.197139		0.25	0.375	0.304688
1229196	TGCAGTTCGTGAGAACAGAGATGGATTTTATTTTGTGGCTGGCTGTGGAGGTTCCG	1B	49.7778	0.141304	0.242675	0.213229		0.107692	0.192189	0.173721		0.222222	0.345679	0.285932
1163852	TGCAGCGCAGCGAGCGAGGTTCTTGCTCAATCCCCGTGATGAGATGCTTTCCAGGGAGTTCCTTCTTGT	1B	49.1997	0.102273	0.183626	0.166767		0.0952381	0.172336	0.157486		0.12	0.2112	0.188897
1037630	TGCAGCAATTGATCACCTACAGCAATTGATACGGAGAAACTCTCATGTTAAACATCAATGGTCAGCCTG	1B	49.7947	0.105882	0.189343	0.171417		0.0983607	0.177372	0.161641		0.125	0.21875	0.194824
4910862	TGCAGGCGGTCGAGAGGCTCCGCAGCAGAGTCGCGGCGTGGCTCGTCAGTGCCTAGCTGTACAAAACGA	1B	32.7896	0.1	0.18	0.1638		0.09375	0.169922	0.155485		0.115385	0.204142	0.183305
1234939	TGCAGGTGAAGCTCCTCGTCCGCCATCTCCTGGGTGAACTCAAGGTAGCAGTAGGAGGACATGGGGCGG	1B	47.4203	0.105882	0.189343	0.171417		0.0967742	0.174818	0.159537		0.130435	0.226843	0.201114
1003475	TGCAGGCCACGGTGCTGCTCTTCGCGGTGGCCGCGGAGGGGATGTACCCG	1B	51.2897	0.0898876	0.163616	0.150231		0.0923077	0.167574	0.153533		0.0833333	0.152778	0.141107
3944943	TGCAGCGTCTGCCACCATGAGCCACACCGAGACCTCCATGCCCG	1B	51.2897	0.102273	0.183626	0.166767		0.0952381	0.172336	0.157486		0.12	0.2112	0.188897
4990321	TGCAGCAACAGTGTTCACCGCATCCACGGAGGCCG	1B	51.2897	0.0941176	0.170519	0.155981		0.0819672	0.150497	0.139172		0.125	0.21875	0.194824
3025310	TGCAGAGGATCCTGGGAAACCTCCATGCACAGCCGCCG	1B	45.312	0.123596	0.216639	0.193173		0.109375	0.194824	0.175846		0.16	0.2688	0.232673
3027640	TGCAGGAGGACCGAGGTCTACAGAATCAACAATCGAGAGATAGAAGCCCTAGCGATCTAGAGCATCCCG	1B	30.4524	0.44186	0.49324	0.371597		0.254237	0.379201	0.307305		0.148148	0.252401	0.220548
1220370	TGCAGGACTTTGGGGGAATGAACTCGGCAGTTCAGTTTGATGCATGGCGGTCGGTCTGAGAGAAGCTTC	1B	37.9157	0.175824	0.28982	0.247822		0.030303	0.0587695	0.0570426		0.44	0.4928	0.371374
2275235	TGCAGTGTCAAGGATCGATGAGGGAGATGAAATTCAATTTGTTGCAGAAATGCAAGTAAGCGTGAGCAG	1B	48.6185	0.284091	0.406767	0.324037		0.15873	0.26707	0.231407		0.4	0.48	0.3648
2279426	TGCAGACAGTGCGCGCGCCCTGCTGAAGAGTGCAATCAGAAGAGCCACTACGTGGATCGATACAGCAGT	1B	47.4203	0.215909	0.338585	0.281265		0.222222	0.345679	0.285932		0.2	0.32	0.2688
5050360	TGCAGTACGTGCGTAAGGGGGGTTTAGATCACATGCACCTGGTACCTGAGAGCTTCTGACGCGACGTGG	1B	46.1871	0.131868	0.228958	0.202747		0.09375	0.169922	0.155485		0.222222	0.345679	0.285932
1143462	TGCAGCGCCAAATAGGGATTGCCCTTCGGGCCTCGCCCACGCACGCCCG	1B	51.2897	0.266667	0.391111	0.314627		0.138462	0.23858	0.21012		0.4	0.48	0.3648
3064899	TGCAGGCCCTGCTCGCGCACCTCTGGCGGGCAGTGTGCCG	1B	43.6857	0.102273	0.183626	0.166767		0.09375	0.169922	0.155485		0.125	0.21875	0.194824
4261287	TGCAGCTTGCTGAACGGCAAGGGGATCGGCACGGGGCTCGTCTCGACGAACCACCTCGCGAGCACCGAG	1B	51.2897	0.119565	0.210539	0.188375		0.107692	0.192189	0.173721		0.148148	0.252401	0.220548
5972493	TGCAGCTTGCTGTGAACGGCAAGGGGATCGGCACGGGGCTCGTCTCGACGAACCACCTCGCGAGCACCG	1B	43.4308	0.0967742	0.174818	0.159537		0.0909091	0.165289	0.151629		0.111111	0.197531	0.178022
1269076	TGCAGTTGCGCCTCGCAAAAACACCAGCGTCTTCGTGTTCCTCTCTCTCGTATCTCCTCCGCCGTGCTC	1B	33.4449	0.303371	0.422674	0.333347		0.15625	0.263672	0.22891		0.32	0.4352	0.3405
2275270	TGCAGGAGGAGCACTGCTTCGACATGAAGAACGCTGTAAGAACAAAAGAAAACCATCCTGCATTTCCCT	1B	48.0302	0.091954	0.166997	0.153053		0.0923077	0.167574	0.153533		0.0909091	0.165289	0.151629
2278794	TGCAGTAGCCGACCTGGGGGTCGTTGTCGACATCCTCCTCCCTGAGGGGGGCGTCCAGGGGGCAGTAGG	1B	49.1997	0.317647	0.433495	0.339536		0.183333	0.299444	0.254611		0.36	0.4608	0.354632
1161821	TGCAGCCGTCGCACGCTTCACCCGAAAGTAGGTTGTGTTGGGTTTGGGCTTTGCATGCAGAAGGTCGGC	1B	47.4565	0.151163	0.256625	0.223697		0.129032	0.224766	0.199506		0.208333	0.329861	0.275457
3935920	TGCAGCACGGGGCCGCTCCCGTCGATTTGGACAGTCACCG	1B	-	0.142857	0.244898	0.21491		0.15625	0.263672	0.22891		0.111111	0.197531	0.178022
1115763	TGCAGAAATGCTTGGCGCAGATGGTGCTGCTTGCCGTTCCAGGTGTGGTCATGTCAACGTTTTTGCTTG	1B	47.4203	0.186047	0.302866	0.257002		0.15	0.255	0.222488		0.269231	0.393491	0.316073
1110558	TGCAGCAACGACTGCATTGATTAGGCGATGAAGTGTGTGGGCCTGCATGGAGCAGTAAACCG	1B	50.2066	0.386364	0.474174	0.361753		0.375	0.46875	0.358887		0.416667	0.486111	0.367959
3960744	TGCAGCCAGCCTCATTGGGAGCTATGACAGGTGGTGTGCCG	1B	46.3629	0.290698	0.412385	0.327354		0.258065	0.382934	0.309615		0.375	0.46875	0.358887
1264748	TGCAGAAACTAATGTGTACTTCTTACTCCCGTCAGCCTGCTTGCTGATGGTTCTGTGGTCTCGTTTCTC	1B	-	0.119565	0.210539	0.188375		0	0	0		0.423077	0.488166	0.369013
1265694	TGCAGGAGGTCGTCCATGGCGGCGGAGAAGGGGCTGTTGGGGAGCAGCAGCAGCAGCAAGGAGGCGAAG	1B	-	0.340659	0.449221	0.348321		0.34375	0.451172	0.349394		0.333333	0.444444	0.345679
3064864	TGCAGCCCTTTCGCTGAAGCGTGCGAGCGAAAAGCGCGAAACGGCCCG	1B	47.4203	0.382022	0.472163	0.360694		0.354839	0.457856	0.35304		0.444444	0.493827	0.371895
3385257	TGCAGTCGGACGCACGCGAGCGTCAAATAGGATTCGCCG	1B	-	0.348837	0.4543	0.351106		0.327869	0.440742	0.343615		0.4	0.48	0.3648
3024550	TGCAGCAAACAGAGCACTCAATCTACTCCTCAACGCACCG	1B	50.1484	0.129412	0.225329	0.199942		0.116667	0.206111	0.18487		0.16	0.2688	0.232673
3385136	TGCAGCTACCACGGTACGTACATGACGGCTACACGTCCG	1B	51.2897	0.153846	0.260355	0.226463		0.0923077	0.167574	0.153533		0.307692	0.426036	0.335282
1234363	TGCAGTCCTAGAGTAAAAGGATGAAGTACAGTTTGGCGTGCGTGCAGTACGCCG	1B	49.7947	0.329545	0.44189	0.344257		0.333333	0.444444	0.345679		0.32	0.4352	0.3405
1271826	TGCAGTCACGGCCACTGGTAGGGGCAGCAGTGTAGGGGCAGCAGTGTAGGGGCAGGAGCCCG	1B	51.2897	0.494382	0.499937	0.374968		0.484375	0.499512	0.374756		0.48	0.4992	0.3746
3936304	TGCAGGGCCTCCCAGGCTGGACGGGCGCTTGGATATTTCTCCG	1B	-	0.11828	0.208579	0.186826		0.121212	0.213039	0.190347		0.111111	0.197531	0.178022
1296888	TGCAGCCCATGCCAATTATTCCTAGGAACGGCAACGGGATTGATGCAAAATTGAGTTCTTCAATGTCTC	1B	-	0.11828	0.208579	0.186826		0.121212	0.213039	0.190347		0.111111	0.197531	0.178022
1090728	TGCAGTGTAGTGTAGGGCGACTACTCTGCTTGGCGGTGAGTCAAGGATCTCAGGCCTGGCCG	1B	47.4203	0.137931	0.237812	0.209535		0.147541	0.251545	0.219908		0.115385	0.204142	0.183305
4991756	TGCAGACCCGTGGCCTCCTCGCACGGTGCTGCGCCCCCGCAGGGTGGCGGGCGGAGATGGCGTATGGTC	1B	22.6808	0.460674	0.496907	0.373449		0.40625	0.482422	0.366056		0.4	0.48	0.3648
1264502	TGCAGGCTGCGGACGCAGGCGCGCGAGCCAGGGCGGTGAGAAGATCGTTCGGAGGGCGCATGTTGACCG	1B	44.3722	0.402299	0.480909	0.365272		0.444444	0.493827	0.371895		0.291667	0.413194	0.32783
4005167	TGCAGCGCTAAATAGGATTCATCGACGCAGAGAGCTTCAAATAGACAACACCACACACAGGAGACCGCT	1B	-	0.417582	0.486415	0.368115		0.461538	0.497041	0.373516		0.307692	0.426036	0.335282
3937596	TGCAGCTTAGTGAGATTTTCAAGTCCTGGGGGCATGCTCTTCAACTCCG	1B	50.1484	0.337209	0.446998	0.347095		0.365079	0.463593	0.356134		0.26087	0.385633	0.311277
1084792	TGCAGTTTGGAGGCCCGCGGAAGGATGTCGTGGATTGTTTTGGATAGTAGGCCTCCCCGATGGCTGCTG	1B	51.2897	0.0989011	0.178239	0.162355		0.0769231	0.142012	0.131928		0.153846	0.260355	0.226463
3533177	TGCAGACTTCCGCCTCTAAAAGCCCTTGGACAATGGACGAGCCG	1B	-	0.402299	0.480909	0.365272		0.453125	0.495605	0.372793		0.26087	0.385633	0.311277
7491771	TGCAGCAGCCTTCTCCTTTGCATGTGCTGGAAGAACTCGTACTCACCGTGGGGTGAATGCGATTATGTC	1B	-	0.295455	0.416322	0.32966		0.354839	0.457856	0.35304		0.153846	0.260355	0.226463
4408867	TGCAGCAGCCTCAACTTCAGAAGATGTGGCATCCCG	1B	-	0.0568182	0.10718	0.101436		0.0645161	0.120708	0.113422		0.0384615	0.0739645	0.0712291
1294103	TGCAGTACTACCTGCCCCTCTTCGGCGGCTCCATGGAGAAGCTGCTCCG	1B	45.3908	0.375	0.46875	0.358887		0.375	0.46875	0.358887		0.375	0.46875	0.358887
3945585	TGCAGATGCACACGCTCACGTTCCACGACGGCGAGTTGATTCTTCGCCG	1B	50.2183	0.318182	0.433884	0.339757		0.396825	0.47871	0.364128		0.12	0.2112	0.188897
3939943	TGCAGATCGGCCGCGTATAGGACGCGCCATCGCTCGTCCG	1B	45.4455	0.351648	0.455984	0.352023		0.430769	0.490414	0.370161		0.153846	0.260355	0.226463
3023214	TGCAGACTGATGTAGGTGACGAGTTAGCACAATTGCAGGCCG	1B	40.107	0.0705882	0.131211	0.122603		0.0819672	0.150497	0.139172		0.0416667	0.0798611	0.0766722
2275303	TGCAGCATGCACCAGAAAAAATAATCCATGGATCCCGTCGATCGATCAGAGGACAGGAACCG	1B	49.7947	0.0689655	0.128419	0.120173		0.0833333	0.152778	0.141107		0.037037	0.0713306	0.0687866
5993135	TGCAGAGGCTGGCGGCATGAGGGTGGCACTGGAGCCG	1B	-	0.0549451	0.103852	0.0984596		0.03125	0.0605469	0.0587139		0.111111	0.197531	0.178022
1112772	TGCAGGATACTTCTAGGAAAAATCACCAGCCCTCGCCTCTTTTATGAATTACCG	1B	43.7002	0.130435	0.226843	0.201114		0.138462	0.23858	0.21012		0.111111	0.197531	0.178022
1716305	TGCAGAGTTTTGAGTTTCTTTAGACGAGCCATCACCCGAGCCATCTCCCTTCCTGTCCTCCG	1B	44.3023	0.0543478	0.102788	0.0975056		0.0606061	0.113866	0.107383		0.0384615	0.0739645	0.0712291
1106846	TGCAGGCGGCACCGCGGGGCGCGCGCGCCCTCATGGTGTCCACGGAGGGCACATGTATCGTCAACTACA	1B	44.0133	0.423913	0.488422	0.369144		0.4	0.48	0.3648		0.481481	0.499314	0.374657
5411127	TGCAGGCGGCACCACGGGGCGCGCGCGCCCTCATGGTGTCTACGGAGGGCACATGTATCGTCAACTACA	1B	-	0.266667	0.391111	0.314627		0.338462	0.447811	0.347543		0.08	0.1472	0.136366
1121688	TGCAGCGATCCGCCCCTGTCCTCTCCGCCGAGCCCTGCTCTCACCGTCCACGGTGTCGCCCCCAACGCC	1B	45.3908	0.494624	0.499942	0.374971		0.454545	0.495868	0.372925		0.407407	0.482853	0.36628
1230016	TGCAGGCTTGCTTCGGAGCCGCGGGCCACAACAGCGTAGGTGGGAGCGTAGGTGGGAGCACAAAGCGCA	1B	43.6857	0.318681	0.434247	0.339962		0.384615	0.473373	0.361332		0.153846	0.260355	0.226463
1721206	TGCAGCAACGTGCAGGACACGAAGAGAAGAATGCAGGTCTTCAGGGCCTTCAGGCAAGCCACCCTCCAG	1B	44.9199	0.0967742	0.174818	0.159537		0.0909091	0.165289	0.151629		0.111111	0.197531	0.178022
1279488	TGCAGTTCATATGAAGACGGGGCAACAGGGAGCTGGAGCGCTCCTCGCGTTGTCTTCCGCAGGGCGCCG	1B	47.4203	0.478261	0.499055	0.374527		0.333333	0.444444	0.345679		0.153846	0.260355	0.226463
3024315	TGCAGCTCACACCTCACAGGCAAGCACTTGCACGCAATTCCCG	1B	-	0.413793	0.485137	0.367458		0.47541	0.498791	0.374395		0.269231	0.393491	0.316073
3534025	TGCAGGCGCATGTAGCACTGAGGCGGCGGATGGCAGAACCCCG	1B	51.2897	0.141304	0.242675	0.213229		0.0909091	0.165289	0.151629		0.269231	0.393491	0.316073
1382817	TGCAGGTGCTTCACCTCACGTCCTGCTGCTGTGCACTTACCACTCTGGCGAACCTCGTCATCCGATTTA	1B	33.4449	0.285714	0.408163	0.324865		0.215385	0.337988	0.28087		0.461538	0.497041	0.373516
2292619	TGCAGTTCGCGCCATGCTGGACCAGCTTTCATGCTCGATCATCTGTTTACAGGAATCGAAGCTTGTGGC	1B	51.2897	0.155556	0.262716	0.228206		0.0153846	0.0302959	0.0298369		0.48	0.4992	0.3746
1250712	TGCAGTAAAATCTCCAAACTTTGTTGCCACCCAGCGGCGGAAACCATGGGCGAAGCTGGAACCTCACCC	1B	51.2897	0.0879121	0.160367	0.147508		0.0606061	0.113866	0.107383		0.16	0.2688	0.232673
1163780	TGCAGGGGGAACTGGTGATCGCGCGCTAGCACTCTAGCAACCATGTCCG	1B	61.367	0.277778	0.401235	0.32074		0.142857	0.244898	0.21491		0.407407	0.482853	0.36628
3950468	TGCAGGAAGCAACACGCAACAAATCAGTCGAATCGTCTCGGCGGAGATGAAGGATCGTCAGCCG	1B	51.2897	0.208791	0.330395	0.275814		0.153846	0.260355	0.226463		0.346154	0.452663	0.350211
1130285	TGCAGGACCACCTCGGCTGTGTTGCGAGGCACGGCCCTCAGTGGAAGACAGGTGCGCTCCG	1B	50.3759	0.224719	0.348441	0.287735		0.193548	0.312175	0.263448		0.296296	0.41701	0.330061
1094539	TGCAGGTCCCACGGCGTGAGGTGCACCGTCTCAGTGGACTTTGGTTTCGTCGTCGTCGTCTCCCCGTCG	1B	55.7201	0.344444	0.451605	0.349631		0.184615	0.301065	0.255745		0.24	0.3648	0.29826
4407287	TGCAGGTCCCACGGCGTGAGGTGCACCGTCTCAGTCGACTTTGGTTTCGTCGCCGTCGTCTCCCCGTCG	1B	-	0.362637	0.462263	0.355419		0.2	0.32	0.2688		0.230769	0.35503	0.292007
3024800	TGCAGCCTCCTCACCACGGCGCACCCTTTCTTCTTCCTCCG	1B	51.2897	0.0674157	0.125742	0.117836		0.0307692	0.059645	0.0578662		0.166667	0.277778	0.239198
1065088	TGCAGACTCGCTTAATGCGAGATATAGCTGTCGTGCCTCTTCTGGTCACAGCAGCGGTTCACTACAGTT	1B	41.3551	0.21978	0.342954	0.284145		0.181818	0.297521	0.253261		0.32	0.4352	0.3405
1097667	TGCAGAGGAGAAGGGCCCGACCGCTGGCGTCATCCGCCGCTCCCTCAGGGTTGGCGGCGGCGGGCTGCG	1B	-	0.0714286	0.132653	0.123855		0.047619	0.0907029	0.0865894		0.142857	0.244898	0.21491
1141634	TGCAGAGGAGAAAGGCCCGACCGCTGGCGTCATCCGCCGCTTCCTCGGGGTTGGCGGCGGCGGGCTGCG	1B	-	0.141304	0.242675	0.213229		0.0769231	0.142012	0.131928		0.296296	0.41701	0.330061
3022615	TGCAGCTCTTCATGCCAGGTGCAGTGCAATTGTAGCCGCCG	1B	57.5715	0.206522	0.327741	0.274034		0.166667	0.277778	0.239198		0.307692	0.426036	0.335282
1122393	TGCAGTGCTGGAAGCGGCATGCGGTGATGCTACAATCGGTGTGCAGCGGTGCTGCGACCG	1B	61.6891	0.275862	0.399524	0.319715		0.174603	0.288234	0.246694		0.458333	0.496528	0.373258
3532824	TGCAGAACACGGTGACTCGAAGCACCAGCAACCCATCATGTACATTATCCCCGAGGAACTTAAAAACTC	1B	25.3123	0.0561798	0.106047	0.100424		0	0	0		0.2	0.32	0.2688
1252691	TGCAGGACACGCTGACACGAAGCACCAGCAACCCATCATGTACATTGTCCCCGAGGAACTTAAAAACAT	1B	27.9208	0.436782	0.492007	0.370971		0.483333	0.499444	0.374722		0.333333	0.444444	0.345679
5567096	TGCAGAGGATCCTAACCCCACCTCCCCTGCCCAGCCG	1B	-	0.224719	0.348441	0.287735		0.190476	0.30839	0.260838		0.307692	0.426036	0.335282
2307719	TGCAGAGAAAGAAGTAAAAGGACATCGATCGTAGAGTCTTCATGGAAGCCG	1B	51.2897	0.287356	0.409565	0.325693		0.262295	0.386993	0.312111		0.346154	0.452663	0.350211
4405105	TGCAGAGACGTGCGGCGGTTGACGTGAGCGTCAGGCGGCGCCG	1B	114.682	0.104651	0.187399	0.169839		0.078125	0.144043	0.133669		0.181818	0.297521	0.253261
1107243	TGCAGCCCAAAGAGGTGAGAATTCAGTTAACCCGCAGTTCCTTGCCTTTATTTTTGTTCCGCCTTCGTC	1B	41.0305	0.141304	0.242675	0.213229		0.0923077	0.167574	0.153533		0.259259	0.384088	0.310326
4406236	TGCAGCCCAAAGAGGTGAGAATTCAGTTAACCCGCAGTTCTTTGCCTGTATTTTTGTTCCGCCTTCGTC	1B	48.801	0.134831	0.233304	0.206089		0.0923077	0.167574	0.153533		0.25	0.375	0.304688
1123895	TGCAGCACGCTGACCGTGCTCCGTCGCAACCTTGAAGCACCAGGCGGTCCCAGCGAGGGGCCATCGCCG	1B	65.0578	0.137931	0.237812	0.209535		0.133333	0.231111	0.204405		0.148148	0.252401	0.220548
3026672	TGCAGGCCCATGTGAGGAAGGAAGACAACCACGCTACCTAGCCG	1B	90.3089	0.174419	0.287994	0.246523		0.15873	0.26707	0.231407		0.217391	0.340265	0.282375
1202736	TGCAGAGGCGCCTCTACCGCTCTACGTCATAGCGGCTGCTCAGCTTGGTGCGGTGAAGGCTCTCATTCG	1B	53.0282	0.430233	0.490265	0.370085		0.285714	0.408163	0.324865		0.173913	0.287335	0.246054
1235827	TGCAGGAATCAAAGCTTGACCAGGCTGCTGATGCTGACATCACTGAAATAGCCG	1B	81.7869	0.197674	0.317198	0.266891		0.131148	0.227896	0.201927		0.36	0.4608	0.354632
1287759	TGCAGCGATGGGGTGACATACACCCTGTCTTGTGCTGTCGGGCTTTGCCG	1B	43.7002	0.26087	0.385633	0.311277		0.181818	0.297521	0.253261		0.461538	0.497041	0.373516
3954739	TGCAGCTTCGCACAGGAAACGGGTCACCTGGGCCG	1B	-	0.0777778	0.143457	0.133167		0.015625	0.0307617	0.0302886		0.230769	0.35503	0.292007
4404890	TGCAGGCCACCACGCACCTCCTCACCTTCTCCGCCTCGGCCATGATGCCG	1B	-	0.076087	0.140595	0.130712		0.0923077	0.167574	0.153533		0.037037	0.0713306	0.0687866
4262280	TGCAGCTTGTCGCCGTCTTGGTTGGAATCGAGTATCGCATATCTTCATCCTTGTCACCCTTGGAGGTTG	1B	-	0.136364	0.235537	0.207798		0.046875	0.0893555	0.0853633		0.375	0.46875	0.358887
3948721	TGCAGTTGTTTCTCCTAAAAAGAAGACGACCAATACCTAGGCCG	1B	-	0.229885	0.354076	0.291391		0.174603	0.288234	0.246694		0.375	0.46875	0.358887
1241783	TGCAGGTGTGGGAGCTAGGGTGCATGGCGAGGATCCGAGGCAGCCCCACGGGGTAGCCTCCG	1B	51.2897	0.0689655	0.128419	0.120173		0.031746	0.0614764	0.0595868		0.166667	0.277778	0.239198
7353590	TGCAGGAGTCAGCATCGAGTACGAGGATGAGGCCTCTGCCTCCAACATCACCACGGATGCCGCGGAACT	1B	-	0.247191	0.372175	0.302918		0.140625	0.241699	0.21249		0.48	0.4992	0.3746
3939959	TGCAGGAGCCAGGATCGAGTACGAGGATGATGCCTCTGCCTCCAACATCACCACGGATGCCGCGGAACT	1B	51.2897	0.172043	0.284888	0.244308		0.106061	0.189624	0.171645		0.333333	0.444444	0.345679
2318542	TGCAGGCGAGGAAGAGCAGGAAATCGCCGTCGACGTGTGGCCGCGGAAGGACTCACAACGGCCG	1B	85.7951	0.280899	0.403989	0.322386		0.253968	0.378937	0.30714		0.346154	0.452663	0.350211
7344248	TGCAGAGGCGGATCTCAGGTCGGTGGGGGTGTCACAAATCGGTCCG	1B	-	0.386364	0.474174	0.361753		0.396825	0.47871	0.364128		0.36	0.4608	0.354632
3939643	TGCAGGGGAGCGACGTCGTGGGGCAGCGCGGCGAGGCGAAGCCCG	1B	51.2897	0.362637	0.462263	0.355419		0.4	0.48	0.3648		0.269231	0.393491	0.316073
4989582	TGCAGTGCCTCAGTACCTGCATGTTACCCCCGACCG	1B	61.2072	0.0689655	0.128419	0.120173		0.0833333	0.152778	0.141107		0.037037	0.0713306	0.0687866
1153206	TGCAGTCGGCGGCAGTGGGTGTGTCCGCGCTCTCCTTGTTGAGATTGCTCCCGACGGTGGCGTTGGAGA	1B	85.5968	0.261364	0.386105	0.311567		0.258065	0.382934	0.309615		0.269231	0.393491	0.316073
1091408	TGCAGTCGGCGGCAGTGGGTGTGTCCGCGCTCTCCTCGTTGAGATTGCTCCCGACGATGGCGTTGGAGA	1B	86.7868	0.211111	0.333086	0.277613		0.2	0.32	0.2688		0.24	0.3648	0.29826
3938757	TGCAGCAAGCCATGGAGCTCGAGAGGAGTGCGTCTACTTCGTGCACCAGTGGGGTCGGAGGAACCCGAG	1B	51.2897	0.0795455	0.146436	0.135714		0.112903	0.200312	0.18025		0	0	0
4992556	TGCAGGCCGCGGAGGCAGGCGCACGGGCAAGGGTGGCAAGGAAGCCGTTCAGGGAGCGGCTGGGGACCG	1B	60.7605	0.0930233	0.16874	0.154503		0.0322581	0.062435	0.0604859		0.25	0.375	0.304688
1225892	TGCAGCATAATTTCATCAACTTTTATAATGTACGTTCAACTTGAAGTGCACCAGCTCAGTACAGTTTGC	1B	60.7605	0.272727	0.396694	0.318011		0.253968	0.378937	0.30714		0.32	0.4352	0.3405
3958249	TGCAGTTTTTTAACAGAAAAAACGAAGAAAACGGGCCG	1B	60.7605	0.294118	0.415225	0.329019		0.266667	0.391111	0.314627		0.36	0.4608	0.354632
1104399	TGCAGGGGTGGCATTAGCACGGAGTGGAGGTTCGGCAACTCCTGGTCTTTGACCTAGGACCG	1B	51.2897	0.0833333	0.152778	0.141107		0.0793651	0.146133	0.135455		0.0952381	0.172336	0.157486
983709	TGCAGGAAATAACTTATTTGGCCACATTAGCAAATCATTATATGAATCGGCCG	1B	60.7605	0.22619	0.350057	0.288787		0.295082	0.416017	0.329482		0.0434783	0.0831758	0.0797167
1092957	TGCAGGAGAGGGTGACACGGTGGTACATGCAGTCCCTGGCCTCGCGCGCCTCAAAGGGGGTCGGCTCCG	1B	51.2897	0.217391	0.340265	0.282375		0.151515	0.257117	0.224062		0.384615	0.473373	0.361332
1377686	TGCAGTGCAGCTGAATCTCTGTCTCCAGCAGTGCTGCCTAGCTAGTCTTGGTGCTGCTTGGCCG	1B	86.1918	0.285714	0.408163	0.324865		0.262295	0.386993	0.312111		0.347826	0.453686	0.350771
1108570	TGCAGCCAGTCAGCACGTAGTGCAGGGGAGTGTCATGGGGACGTGCCAAAAACCACAACTTGAATGTGG	1B	55.7201	0.188889	0.30642	0.259473		0.246154	0.371124	0.302258		0.04	0.0768	0.0738509
3029953	TGCAGCAGTTGTTGTTGCTGCAAACGAAGAAGCATCGCCGCCG	1B	51.2897	0.0909091	0.165289	0.151629		0.0793651	0.146133	0.135455		0.12	0.2112	0.188897
4992868	TGCAGTTTTTTCTTAGAAAGAGAGGGAAACGGACCG	1B	58.7988	0.494253	0.499934	0.374967		0.442623	0.493416	0.371686		0.384615	0.473373	0.361332
2295277	TGCAGCTTGGCCTGCTAACCGACCCATGGACAATTTCTTTCGACCAGCAGTCCG	1B	87.2335	0.314607	0.431259	0.338267		0.276923	0.400473	0.320284		0.416667	0.486111	0.367959
4394278	TGCAGTTTTTTCTGAACAGAGCAAGGCTGGAGCCG	1B	90.4117	0.25	0.375	0.304688		0.184615	0.301065	0.255745		0.407407	0.482853	0.36628
1088593	TGCAGTGCATTAGAGTTGTTGGCTCTGACGGCAGCCTTGTGCAGTCCTACCAAGACTATCTCCG	1B	82.7517	0.344444	0.451605	0.349631		0.28125	0.404297	0.322569		0.5	0.5	0.375
1109386	TGCAGCATGCCGAGGCACGAAAGAGTGTCACATAGGGTGTCACCCTGCATAGCCATCAAGGCTGTCAGT	1B	87.9699	0.352273	0.456353	0.352224		0.290323	0.412071	0.32717		0.5	0.5	0.375
1036303	TGCAGTTTCAGCGGAAGCAGCAGCACGCGGACAACAGCACGAAGTGAGCGGGGTGCGGGGTGGTGCACG	1B	86.7868	0.325843	0.439338	0.342829		0.31746	0.433359	0.339459		0.346154	0.452663	0.350211
1138731	TGCAGCGCCCGCCGACGTCAAACGCAGTGCAGAACCACCACCAGCCGCGGTCCG	1B	91.4581	0.247312	0.372297	0.302995		0.30303	0.422406	0.333193		0.111111	0.197531	0.178022
3937701	TGCAGGATACAAGGGGAAGAAGGCAGGGTTTAGGTGCTACTCCG	1B	79.5865	0.247191	0.372175	0.302918		0.2	0.32	0.2688		0.375	0.46875	0.358887
1221198	TGCAGCAGCCGTATGCCCCACAGAGAGCATACACCTCACACTGAGTCCGTGGCTGGGCCCAGAACAAGA	1B	86.7868	0.0561798	0.106047	0.100424		0.03125	0.0605469	0.0587139		0.12	0.2112	0.188897
3944141	TGCAGTGCCATCGTATGGATGCGCCTCCGTCGCCCTCACCG	1B	-	0.466667	0.497778	0.373886		0.476923	0.498935	0.374467		0.44	0.4928	0.371374
1342621	TGCAGCTTTCATCAGGTCTGTTTGATGATGTCGGGTTAAGGCATCGGCGGTTTAGCAGCGGAGACGGCT	1B	82.7517	0.191011	0.309052	0.261295		0.171875	0.284668	0.24415		0.24	0.3648	0.29826
1051067	TGCAGTTTTCAACACATCAGACTGCGCTTTTGTCACAGCCTCAACCCGTCGTTTCTGCATTGATTTCAA	1B	86.1918	0.177778	0.292346	0.249613		0.181818	0.297521	0.253261		0.166667	0.277778	0.239198
3031609	TGCAGCTCTGAGATAGCGACTTGATATCGACCACGGCAGAGACCG	1B	86.7868	0.217391	0.340265	0.282375		0.181818	0.297521	0.253261		0.307692	0.426036	0.335282
1091183	TGCAGGTCCTCCTCCGTCAACAGTGTCTTCTTCCCTCCGCTCCCAGCCTTGTCGTATGGCTGCGCCATC	1B	51.2897	0.117647	0.207612	0.186061		0.0983607	0.177372	0.161641		0.166667	0.277778	0.239198
1064172	TGCAGCTGCTACGACTGCCTGACATGCACAAAGAAGAATAAAGGAGAAAGCGTGTCATCATCCGTAGGT	1B	82.1567	0.0543478	0.102788	0.0975056		0.0461538	0.0880473	0.0841712		0.0740741	0.137174	0.127766
1125315	TGCAGGGGTGTCGGGAGGTTACAGAGAGGTGCGAGACGTGGGGGACTGCCCG	1B	42.49	0.488636	0.499742	0.374871		0.380952	0.471655	0.360426		0.24	0.3648	0.29826
1056315	TGCAGATTGCCCATGCATGTGCGTGCACCATCAAACGGGGCTAGCTGGCACATGCCTGGAACATGTTTT	1B	82.1567	0.337079	0.446913	0.347048		0.269841	0.394054	0.316415		0.5	0.5	0.375
1297131	TGCAGGCGCTGGGCCCACCTCCCTCGCGAGCTCCCCGCCCTGGATCTCAAGGTCACCGACGCACTCCCG	1B	86.7868	0.478261	0.499055	0.374527		0.492308	0.499882	0.374941		0.444444	0.493827	0.371895
3939468	TGCAGGGGCTTGGGCTCCTCCTTCCAGATCGAGGCAGGGAGGAGCTACGCTCTGGATTGGCCG	1B	51.0453	0.195652	0.314745	0.265213		0.227273	0.35124	0.289555		0.115385	0.204142	0.183305
7346705	TGCAGTAGCCGCCGCTTCGCTCCGCCTCGGCCGCCTCCTTCGCCG	1B	-	0.141304	0.242675	0.213229		0.2	0.32	0.2688		0	0	0
1129940	TGCAGAAAGGGGGGCGCTGGATGGGTTTCACACCCCTGGCGATCCCACGAGCGAGTTTTCCG	1B	86.7868	0.130435	0.226843	0.201114		0.0454545	0.0867769	0.0830117		0.346154	0.452663	0.350211
3955162	TGCAGAATCGGTCTCGCTGGGGACCTCCACAAGCCGCCTCGCCG	1B	48.801	0.315217	0.431711	0.338524		0.369231	0.465799	0.357315		0.185185	0.301783	0.256247
1022144	TGCAGTTCATTGCGCGTTACAGGTAGAGATCATTAGCGTGTAGTGGCATGTGGAGTTGGTCCAGTTGGC	1B	59.3667	0.411111	0.484198	0.366974		0.390625	0.476074	0.362751		0.461538	0.497041	0.373516
4003450	TGCAGTTCATTGCGCGTTACAGGTAGAGACCATTAGCGTGTAGTTGCATGTGGAGTTGGTCCAGTTGGC	1B	72.3722	0.443182	0.493543	0.371751		0.421875	0.487793	0.368822		0.5	0.5	0.375
1137897	TGCAGAGAGGTTGCGTCCTCTCAGGACCAACATGAATGTGACGCCTCGTCCCG	1B	79.987	0.21978	0.342954	0.284145		0.184615	0.301065	0.255745		0.307692	0.426036	0.335282
1254926	TGCAGCATGTCGGGCATTAAAGGGGCATGCCAGCTAAGAGCACCGCTCGTGCCGCGTTCGCTCGCGCTC	1B	74.8531	0.215054	0.337611	0.280621		0.19697	0.316345	0.266308		0.259259	0.384088	0.310326
1092243	TGCAGGCGGCGGATGTAGCGAGAGAAGTCTGGAGGGGCGTGAGGCCGTATCAGAGGGGTGGATACAGAT	1B	71.7559	0.0588235	0.110727	0.104596		0.0491803	0.0935232	0.0891499		0.0833333	0.152778	0.141107
985951	TGCAGCTGATGCTTGTTCGGCTTCGTGCGGCTGGCGATCTTTAGCAGTCAGACAGTCTAGGAAGTTAGC	1B	51.2897	0.179775	0.294912	0.251426		0.206349	0.327538	0.273898		0.115385	0.204142	0.183305
1203198	TGCAGGCCCCAGACTCCCTGTGTGCCTGGGTGCTAAAAGCTCGGTACTATCCTACCG	1B	83.9151	0.388235	0.475017	0.362197		0.42623	0.489116	0.369499		0.291667	0.413194	0.32783
1020313	TGCAGTGCAGCATGGCGGCACCAACAGTGTGGTGACGGGCCGCATCAGCTGGTGAAGCAGAAAGGGCTC	1B	51.2897	0.329545	0.44189	0.344257		0.396825	0.47871	0.364128		0.16	0.2688	0.232673
1014057	TGCAGATGGTGGCGGCGTCTTGGACAGGCAGGACCGCGCGTACGACGGCGCTGTGGAGCACGCGGGCTC	1B	51.2897	0.465909	0.497676	0.373835		0.476923	0.498935	0.374467		0.434783	0.491493	0.370711
1269269	TGCAGTGAATTTAGCAGCCACAACACTGGTTAGTGCCTCAAGCATTCCCG	1B	56.1812	0.261905	0.386621	0.311883		0.224138	0.3478	0.287318		0.346154	0.452663	0.350211
3947784	TGCAGCAAGCTCGTCGACGACGGCAGAGCCCAGCTCCCAGGCGTGAAGAACATCGAGTGGTTTTCACGG	1B	51.2897	0.422222	0.487901	0.368877		0.453125	0.495605	0.372793		0.346154	0.452663	0.350211
3940069	TGCAGTCGCCCGTCTCCGACGCTGCGATCGGTTTAGAGCCGCCG	1B	90.0417	0.431818	0.490702	0.370308		0.40625	0.482422	0.366056		0.5	0.5	0.375
3384792	TGCAGCTTGAAACTGTGTTCTTGTCCAAACTCGCTTCCG	1B	53.154	0.416667	0.486111	0.367959		0.448276	0.494649	0.37231		0.346154	0.452663	0.350211
4261003	TGCAGCAGCAAGGAGGCATGGGGCGGCGGCGGGACGGCGTGGGAATCGACTGGTGGTAGCCCCG	1B	51.2897	0.25	0.375	0.304688		0.287879	0.410009	0.325955		0.153846	0.260355	0.226463
1093562	TGCAGTGGGCGCCAGTTGTGTCTGCGGGCGCATAAGGCGGGAATACCTTATTTGCCGCTCGTTGCGTCA	1B	82.7517	0.224719	0.348441	0.287735		0.1875	0.304688	0.25827		0.32	0.4352	0.3405
2280828	TGCAGTCTTATCGCTCGATTCCATCGCTCGAAATCCGCCACTGGCTAGCGCGAGGAGGACTCAAAAGAA	1B	82.7517	0.336957	0.446834	0.347003		0.227273	0.35124	0.289555		0.384615	0.473373	0.361332
3026754	TGCAGCTCGACACCGATGTGCTACAGCTAGGAGTTGATCTCCG	1B	51.2897	0.275862	0.399524	0.319715		0.16129	0.270552	0.233952		0.44	0.4928	0.371374
2289226	TGCAGTTCCGCAAAGGCCTCTGCGTGATCGACGCTCTCACCGTTGAGGTCGTCGAGATGGTGCTGGTCA	1B	51.2897	0.280899	0.403989	0.322386		0.15873	0.26707	0.231407		0.423077	0.488166	0.369013
2324020	TGCAGGCGTCGATGATACGCAACCTTGTCCACCTCTCCTGTGTCGGCCTGCGCCCCGTGCTTGTGCACG	1B	51.2897	0.3	0.42	0.3318		0.174603	0.288234	0.246694		0.407407	0.482853	0.36628
1110431	TGCAGCACCACAGGACGACGCGGATTGGGCAGTGGACATGCAGCAAATGGGAACTGAGCATGCAGAACC	1B	24.9071	0.0537634	0.101746	0.0965698		0.030303	0.0587695	0.0570426		0.111111	0.197531	0.178022
3534149	TGCAGCCAGGGAGTGTGAGGCACTACTTATGTTATCTCAACCG	1B	50.1484	0.134831	0.233304	0.206089		0.047619	0.0907029	0.0865894		0.346154	0.452663	0.350211
1217538	TGCAGAATCGCGGTCTGGGCTTCTTTTATTTTGGGTTTTGACGGCCATGACTCAATCTGTCGCAGATGA	1B	51.2897	0.224719	0.348441	0.287735		0.296875	0.41748	0.330335		0.04	0.0768	0.0738509
1217640	TGCAGTGCCTCCTCCTTCCTCTAGCTCCATCAGGGCCCTGCCCCACCCCGCCTCCTTCCTCCAACATGG	1B	86.1918	0.406977	0.482693	0.366197		0.4	0.48	0.3648		0.423077	0.488166	0.369013
1124127	TGCAGGTTTGCCCCTGACCAAGTGTTAGTTTTTTTCTCTCTGAACCGATTCCTTACCGCCG	1B	82.1567	0.0595238	0.111961	0.105694		0.0169492	0.0333238	0.0327685		0.16	0.2688	0.232673
1244567	TGCAGTGTCGTGGCTAGCGTGGTCGCTGCGGCGTTGGCCTGAGGCAGCTTCTCCGTCTGCTCCG	1B	82.7517	0.488889	0.499753	0.374877		0.5	0.5	0.375		0.461538	0.497041	0.373516
2304066	TGCAGACGCTCCTCCGCTGGCCTCTGCCTCGAGCCGCTGTCATAGGGTCGTCCTAGTTTCCG	1B	85.0284	0.238095	0.362812	0.296996		0.177419	0.291883	0.249285		0.409091	0.483471	0.366599
3942132	TGCAGCGCACGCCCCCCTGCCGCGATTGGGCCGCACCG	1B	-	0.272727	0.396694	0.318011		0.28125	0.404297	0.322569		0.25	0.375	0.304688
1009274	TGCAGTCGGCATGGTCTTTGCCGCACGCTGGTGGCGGCGGCGGCATCACGCTGGCGGCCCTGATCGGCC	1B	51.2897	0.168539	0.280268	0.240993		0.206349	0.327538	0.273898		0.0769231	0.142012	0.131928
4993873	TGCAGGTTGGGGGTTGCGGCCGTGGTCGGGGGCGGACGCCG	1B	-	0.268817	0.393109	0.315842		0.257576	0.382461	0.309323		0.296296	0.41701	0.330061
3950281	TGCAGGTTGGGGGTTGCGGCCATGGTCGAGGGCGGACGCCG	1B	-	0.494253	0.499934	0.374967		0.483871	0.49948	0.37474		0.44	0.4928	0.371374
6038450	TGCAGCAGCACATCCGAGGCAGCATCGGCAAGCGGGACAGGAGCCG	1B	-	0.0549451	0.103852	0.0984596		0.03125	0.0605469	0.0587139		0.111111	0.197531	0.178022
4393834	TGCAGGCCATCCCAGGCGACCCCGCGGCCACCCACCG	1B	50.1756	0.388889	0.475309	0.362349		0.384615	0.473373	0.361332		0.4	0.48	0.3648
4440100	TGCAGATGAGCTCGGACGAGGCGCGGACGGGCTATAAATAGCCG	1B	51.2897	0.4	0.48	0.3648		0.380952	0.471655	0.360426		0.444444	0.493827	0.371895
991111	TGCAGCTCCCGCCAAGGCCGTTTCCAGCATCTCGTCCGCTAGTCCACGGTGTAGCCGCCGTTCCAGCGC	1B	46.6559	0.298851	0.419078	0.331265		0.327869	0.440742	0.343615		0.230769	0.35503	0.292007
3944119	TGCAGGCGCTGCACGACAAGCGGGGCATCTCGCCG	1B	68.9163	0.5	0.5	0.375		0.35	0.455	0.351488		0.153846	0.260355	0.226463
1065220	TGCAGGAAAATCTAGAGCCCTAATATGTTCTCTTATAATTTCCATTGACTTCGCCG	1B	82.1567	0.375	0.46875	0.358887		0.365079	0.463593	0.356134		0.4	0.48	0.3648
1088697	TGCAGAAACCTCTGCGACACAACAACAACAGGTGTTACGGAAGCCACCACTTCCG	1B	82.1567	0.411111	0.484198	0.366974		0.4	0.48	0.3648		0.44	0.4928	0.371374
1721102	TGCAGTATGCATTGGCATATGTCCTCAACTCCCTGATAGTTCTCCTGATTGACCG	1B	58.0419	0.215054	0.337611	0.280621		0.212121	0.334252	0.27839		0.222222	0.345679	0.285932
4733936	TGCAGTGGCGGCTCTCAGGCGGCAGCTGCTCAAGCAGCAACAACAGGGTTCGGTTCGCGGCCG	1B	-	0.157303	0.265118	0.229974		0.203125	0.32373	0.27133		0.04	0.0768	0.0738509
6011001	TGCAGCCGCAGCTCCGCTTCGAGGCGTCAGCCGCCG	1B	-	0.182796	0.298763	0.254133		0.227273	0.35124	0.289555		0.0740741	0.137174	0.127766
1090846	TGCAGCAGGGGCCTCCATGAACCTGCTCAGATAACCCACCGCGAAAGTTATGTCAGGCCTCGTGTGCGT	1B	86.7868	0.0659341	0.123174	0.115588		0.0153846	0.0302959	0.0298369		0.192308	0.310651	0.262399
1119702	TGCAGTCAGCCCTTATATTCCTCATACATTCCAAGACTCCACCGACGTCCACTCGCCGCCGCTTGGCAC	1B	57.4143	0.358696	0.460066	0.354236		0.276923	0.400473	0.320284		0.444444	0.493827	0.371895
1256159	TGCAGACACCATGGACTCGGTGAAGGACGTCCTAGGGAAGATGGGGAAGAGGTTCGGCGAGGCCGCCCG	1B	150.779	0.224719	0.348441	0.287735		0.290323	0.412071	0.32717		0.0740741	0.137174	0.127766
992955	TGCAGCGCCTCAACTGTCCTACACGAGACCGATCATCTGTTGGTGCTGTGGTGGCTGACGTCAAGCATG	1B	85.0284	0.314607	0.431259	0.338267		0.222222	0.345679	0.285932		0.461538	0.497041	0.373516
3960274	TGCAGTGGTTACCACCAATGCGGCATCAGTCGATCACGGCAATGTTTTCCCCGCGTGAAATCGCGGTCC	1B	-	0.419355	0.486993	0.368412		0.393939	0.477502	0.363498		0.481481	0.499314	0.374657
1218524	TGCAGTCCAGCCGACCTCACCGCCATGGTCACGCGCCAGGCCGACCTTCCCTTTGTTGTAATCCACCAT	1B	82.7517	0.293478	0.414698	0.328711		0.4	0.48	0.3648		0.037037	0.0713306	0.0687866
3222496	TGCAGCTCACGTAGCGAGGCCGTGGAGGAATCCAAACCACCCCCG	1B	50.1484	0.261364	0.386105	0.311567		0.354839	0.457856	0.35304		0.0384615	0.0739645	0.0712291
1108203	TGCAGCACCACGACCCATCGCGGCCTCACGCCGTCGCTAAAGTCGCTTCACTGACTGCCTTGGGCCGTT	1B	53.0282	0.317647	0.433495	0.339536		0.416667	0.486111	0.367959		0.08	0.1472	0.136366
1090180	TGCAGAATTTAGGCGGCGATTCGGCCGTGGAGTTGGTCAGCGGCACGAGGCCG	1B	82.1567	0.284091	0.406767	0.324037		0.387097	0.474506	0.361928		0.0384615	0.0739645	0.0712291
4404802	TGCAGATCGTGTTCGAGCTCATCAGCGAAGGACTCTTTGGTGGAGCTACGGCGCCGACAGGCTGCCGAG	1B	117.167	0.255814	0.380746	0.308262		0.126984	0.221718	0.197139		0.391304	0.476371	0.362906
1263539	TGCAGGTCAACGCTTGCCTCATCGTCCAGGCCACAGCTGGTCTTTCCTCTCTACTGCCG	1B	72.23	0.336957	0.446834	0.347003		0.246154	0.371124	0.302258		0.444444	0.493827	0.371895
4004358	TGCAGATACGCCCGTCATAGTCCCTCGAGCAGTCCG	1B	38.0174	0.11828	0.208579	0.186826		0.030303	0.0587695	0.0570426		0.333333	0.444444	0.345679
2282441	TGCAGTTCTCATCATCGTTTGAGTCGTGCATCCGACATGTCGCCTCCTATCGACATCCATGTCCTTGTG	1B	86.1918	0.322581	0.437045	0.341541		0.318182	0.433884	0.339757		0.333333	0.444444	0.345679
4396076	TGCAGCAGTGCCGTGCTCTGGAAGATGATCTCCACTGAGGTGTTGTACCG	1B	-	0.0697674	0.1298	0.121376		0.016129	0.0317378	0.0312341		0.208333	0.329861	0.275457
1095193	TGCAGCAAAAATGACATCGCCCATATGATCACGCGCAATACAGCCCCACCCG	1B	51.2897	0.266667	0.391111	0.314627		0.34375	0.451172	0.349394		0.0769231	0.142012	0.131928
1230389	TGCAGCTGTCTGTCGCTCGCGAGCTGGTCGCACGCTTTGACGAGGCACAGGACCG	1B	85.0284	0.318182	0.433884	0.339757		0.177419	0.291883	0.249285		0.346154	0.452663	0.350211
1068871	TGCAGCTGATTTTTAGGCGTCTCGTCAGATTTAGGGAAGGCAGAATTCTTCTTGACGACTAGGGATTGG	1B	85.5968	0.460674	0.496907	0.373449		0.446154	0.494201	0.372084		0.5	0.5	0.375
1032939	TGCAGAATCTATCAACTTCTGCCTCCAGTACAATATAAATAACAGTGTTCAGATAATTAGCGTCACAAT	1B	99.6246	0.292135	0.413584	0.328058		0.171875	0.284668	0.24415		0.4	0.48	0.3648
1117448	TGCAGCAAATTGCTGTGGCTTCACACATGCCCGCGAGCAAGCGAATCCGAGATAAACCG	1B	99.0562	0.390805	0.476153	0.362792		0.42623	0.489116	0.369499		0.307692	0.426036	0.335282
1256624	TGCAGATACGTGGCCAGCTGGCACCACAGCAGGAGCCGGTACCGAGCGATGAGGAGACGGAGCTCTACA	1B	-	0.5	0.5	0.375		0.467742	0.497919	0.373957		0.416667	0.486111	0.367959
1091443	TGCAGCGGAGGCGCAGCCACTGCCACACCCCGATGAGTCCGTTGGATCGGCGTCTACTGCACCG	1B	90.8696	0.318681	0.434247	0.339962		0.338462	0.447811	0.347543		0.269231	0.393491	0.316073
1185112	TGCAGGAATTGAACTATCAACTAGTGCTGTGAGTTTTACAGTTGCTGCACCAATTGAACTATCAACCGA	1B	104.178	0.0568182	0.10718	0.101436		0	0	0		0.2	0.32	0.2688
1059643	TGCAGTGTCCTATAAAGTCGCTGAGATCAACAGGAAGATTCCCTTGATACAGTTGAAGAAATCCACCAA	1B	100.944	0.494382	0.499937	0.374968		0.492063	0.499874	0.374937		0.5	0.5	0.375
3064366	TGCAGACTGTTTTCACCAATAAGACGCAACAACTGATTTCAGTATCCG	1B	99.6246	0.3	0.42	0.3318		0.359375	0.460449	0.354442		0.153846	0.260355	0.226463
1137277	TGCAGGATGGAATCCTCCAATTCAAAGGGCGGGTTTGGATTGGGGGTGACGAGCAGATTTAGCACAACC	1B	103.913	0.195652	0.314745	0.265213		0.19697	0.316345	0.266308		0.192308	0.310651	0.262399
7350099	TGCAGCAGCAGCACGGCCTGAAAGTGCAACAGCAAACCTTGACGCAGCCACAATGGCCGCGCAAGAGCT	1B	-	0.0561798	0.106047	0.100424		0	0	0		0.185185	0.301783	0.256247
5324829	TGCAGAGCAGCCTGTGGCCACTGCCGAGCGCCAAGGTGTTCGGAGCCG	1B	-	0.406593	0.48255	0.366123		0.439394	0.492654	0.3713		0.32	0.4352	0.3405
4404859	TGCAGCCCGCGCCGTCCATCTCGTGGATCGAGCCG	1B	78.3139	0.362637	0.462263	0.355419		0.375	0.46875	0.358887		0.333333	0.444444	0.345679
3384874	TGCAGGTGATGGTATATTGTTTGGGGAGTATTTGAGGCCG	1B	51.2897	0.27907	0.40238	0.321425		0.360656	0.461166	0.354829		0.08	0.1472	0.136366
979302	TGCAGCAAAGATTCATTTTGTTGTTGACATGTGCAGTCAAGGGCACAAACCGTAGAACATACCG	1B	86.7868	0.390805	0.476153	0.362792		0.278689	0.402042	0.321223		0.346154	0.452663	0.350211
1092205	TGCAGCCTCCCCTCCTCCACGTCGTCGCCTCCCCATGGCGCCGCGACCGACCTCCCGCGTCCGCCATCG	1B	15.8641	0.218391	0.341393	0.283118		0.1	0.18	0.1638		0.481481	0.499314	0.374657
4537955	TGCAGCGGGCGGTGAATCGACGCCAAGGAGCTCCG	1B	51.2897	0.369048	0.465703	0.357263		0.338983	0.448147	0.347729		0.44	0.4928	0.371374
1092792	TGCAGTGCTCCTCGCCGCCACCGCCATGGAGTTCGTCGTTGGCTCCCTGCTGCCGCCCTGCTCCGACGA	1B	38.7841	0.0860215	0.157244	0.144881		0.0606061	0.113866	0.107383		0.148148	0.252401	0.220548
4007907	TGCAGCAGGGAAGAACAGAGAAAGGGTGAGAGTGGGACGATGGGGCGCAGAGGGAGGAGGAGAACGTGC	1B	-	0.076087	0.140595	0.130712		0.0615385	0.115503	0.108832		0.111111	0.197531	0.178022
3961322	TGCAGTTCCGCACTCAGACTGCACTGCGTGCAAAGTCGTCGATCTCCG	1B	99.3634	0.0543478	0.102788	0.0975056		0.030303	0.0587695	0.0570426		0.115385	0.204142	0.183305
3025888	TGCAGTTGGAGAGAGAGATGGACTGGCGCCTATGACGCACTGGTCGATGTCGCGACCGCTACCGTCCGC	1B	-	0.0869565	0.15879	0.146183		0	0	0		0.296296	0.41701	0.330061
2356425	TGCAGTAGTGGCAAGGGCGTGCGCTCGACCTCGCGTGGGAGTCCTCACGGTGGCAGCAGACGCTCGAGC	1B	99.3634	0.195652	0.314745	0.265213		0.0454545	0.0867769	0.0830117		0.423077	0.488166	0.369013
2291099	TGCAGTTACGCAGTCGCTGCTACTGCACCCCCACCGTCGTCGAAAAAACATGCATTTGTATTCATCTTA	1B	102.487	0.275862	0.399524	0.319715		0.209677	0.331426	0.276504		0.44	0.4928	0.371374
1008256	TGCAGGCGAGGCGAGGCGAGGCGAGGCGGAGGTGAACATGCCCCTGCCCG	1B	103.31	0.25	0.375	0.304688		0.21875	0.341797	0.283384		0.333333	0.444444	0.345679
5971146	TGCAGACACATCCAAATCGAAATCGCGCCGATCGCGGGCTCAGTTGGGGAAGGTGCAATCTGAGAGGGG	1B	-	0.177778	0.292346	0.249613		0.234375	0.358887	0.294487		0.0384615	0.0739645	0.0712291
1073670	TGCAGTGCCAGTGGGGTTGCTGAATCCTCTCCTGCTCTGTGCATTTTAATTCTAGTTCTTTGCCCAAGC	1B	82.7517	0.336957	0.446834	0.347003		0.348485	0.454086	0.350989		0.307692	0.426036	0.335282
1011666	TGCAGCAGGAGATCAAGCCAGGGATGGCACGAGCAACGTCATGGAGAGGAAGGAGTGTGCCAGGGGTCA	1B	100.988	0.0549451	0.103852	0.0984596		0.0153846	0.0302959	0.0298369		0.153846	0.260355	0.226463
1091003	TGCAGGTCCAGGCCATGCCATGCGCGCTCATGATCAGTGTGAGAGTACCG	1B	93.268	0.0705882	0.131211	0.122603		0	0	0		0.3	0.42	0.3318
3954426	TGCAGCTATGGGCGTAGGTCAATCGGGTGACTCTGATTCCG	1B	99.3634	0.0549451	0.103852	0.0984596		0.015625	0.0307617	0.0302886		0.148148	0.252401	0.220548
2322899	TGCAGGAGTATCTACCATTCGGTTCCCAGGCCCAGCTAATCTCATCGATGGCCTCCG	1B	91.3226	0.0537634	0.101746	0.0965698		0.0151515	0.0298439	0.0293986		0.148148	0.252401	0.220548
5971557	TGCAGTGTTCGGCTTCGCGGCGTTGGCGCGCCTGTTGGAGAAGCGGAAGGAGTGCATATGCATCAAGAT	1B	-	0.11828	0.208579	0.186826		0	0	0		0.407407	0.482853	0.36628
1081898	TGCAGCCTAACTCAGCACAGGCGCGCATCGCTTGATTGCGTGGCGGCCGTTGTCAAAGAACACGAGGCT	1B	86.1918	0.443182	0.493543	0.371751		0.380952	0.471655	0.360426		0.4	0.48	0.3648
7491713	TGCAGCCTAACTCAGCACAGGCGCGCATCGCTTGATTGCGTGGCGGCCGTTGTGAAAGAACGCGAGGCT	1B	-	0.175824	0.28982	0.247822		0.1875	0.304688	0.25827		0.148148	0.252401	0.220548
2291619	TGCAGATGAGAGGAGGTGAAGGCAAACCTGAACCGCCTCGACATCCTTGTTTCTGCTGTGTCCG	1B	84.4718	0.471264	0.498349	0.374173		0.435484	0.491675	0.370803		0.24	0.3648	0.29826
4404615	TGCAGTTGCTGGTTTTCTTTTTGCATCGTCGTTCATTGCGGAGGCCG	1B	-	0.333333	0.444444	0.345679		0.292308	0.413728	0.328142		0.44	0.4928	0.371374
1089062	TGCAGAGGAATCCAATCTGGTCCACCATTTGATCTTCATTGGAGCGCAGCAGCGGACACCGAAGGGCAA	1B	100.89	0.294118	0.415225	0.329019		0.274194	0.398023	0.318812		0.347826	0.453686	0.350771
3956166	TGCAGACTCAAAGTCAAGTCTATGAAGATGAGTAGGTGACCAGAAAAAATATGCTCGATTTGTATCCTG	1B	102.236	0.344828	0.451843	0.349762		0.338462	0.447811	0.347543		0.363636	0.46281	0.355713
1205142	TGCAGCTCGGCCAGCTCCGCGAGCAGCGCCGCGTCGGCCGACGACTTGGACATGTCGCCG	1B	104.457	0.0543478	0.102788	0.0975056		0	0	0		0.192308	0.310651	0.262399
1261119	TGCAGCCACAACAACAATGCCCTTTGCTACCGCACTGAGTGCCCCAATGACGACCG	1B	51.2897	0.337079	0.446913	0.347048		0.359375	0.460449	0.354442		0.28	0.4032	0.321915
1092926	TGCAGAGACAGATCTAGACTAGATCAGTTGGGAGTTGCGTGCGCCTGATCTTGTGATTGACGAAAGCAG	1B	85.5968	0.333333	0.444444	0.345679		0.344262	0.451492	0.349569		0.307692	0.426036	0.335282
1090241	TGCAGCAAGAAACTGGAGCGCTGTCAGGGAGACGGGGTGCCCAGCAAGACGGCCG	1B	51.2897	0.447059	0.494394	0.372182		0.467742	0.497919	0.373957		0.391304	0.476371	0.362906
5325566	TGCAGGCCGCGTCGAAGGGCGGCTCCGCGGCGGCGGCTCGGTGACCTGCTGGCCGCGGGGAAGGGCGGC	1B	-	0.0561798	0.106047	0.100424		0	0	0		0.2	0.32	0.2688
1151060	TGCAGTGGCGGCCTTCACCATTGTCAAGCCCTGAGGTTCATGCTCGTCTCTTTGTCCG	1B	15.0539	0.488636	0.499742	0.374871		0.491803	0.499866	0.374933		0.444444	0.493827	0.371895
3947110	TGCAGATGATGATCGTCGACGGCTGCTTCCTGCTCGAGGTGATGAGGAGGACGGCCGCCG	1B	111.65	0.433333	0.491111	0.370516		0.328125	0.440918	0.343714		0.307692	0.426036	0.335282
4406658	TGCAGGAACCGCTCCCTGCCCTTGCCGTCAATGCCG	1B	111.338	0.444444	0.493827	0.371895		0.34375	0.451172	0.349394		0.307692	0.426036	0.335282
1319388	TGCAGCAATGCCAGTTTTTTGCTTGGTCTGCAATGAATAACCGTTGTTGGACATCAGACCG	1B	101.479	0.076087	0.140595	0.130712		0.0923077	0.167574	0.153533		0.037037	0.0713306	0.0687866
3533390	TGCAGCTGCTTCGATTCCTGCATGTACATATATCTTCATCTTCTGGTGCTCTCCTCGCTCGTATTAATC	1B	-	0.315217	0.431711	0.338524		0.348485	0.454086	0.350989		0.230769	0.35503	0.292007
1092734	TGCAGGATCTTCATCATTATTGAGTCGGCGTTCTCGGCGTGGCCAGCGCGGCGCTGCACCG	1B	99.6658	0.449438	0.494887	0.37243		0.328125	0.440918	0.343714		0.24	0.3648	0.29826
1066890	TGCAGGAGGATTGATCGCTACGTTCACATCGGGTGCGTCCGTAGCCAATTTGAATTCCGCTCTCTCACT	1B	-	0.193182	0.311725	0.263139		0.03125	0.0605469	0.0587139		0.375	0.46875	0.358887
4991411	TGCAGCCGTTTCGGGTTCTGTGGCAGCGGCTCTGACTGGTGCGGAGCCG	1B	-	0.47191	0.498422	0.37421		0.333333	0.444444	0.345679		0.192308	0.310651	0.262399
1104975	TGCAGGGGGACACATGCAGCAGCCTCGTGTGGATGGGTGATCAACTTTAATCATGCGGTCAGCGTGCAT	1B	98.5888	0.116279	0.205516	0.184398		0.05	0.095	0.0904875		0.269231	0.393491	0.316073
7339503	TGCAGATGACGGAGGTTCGGCGCGGAGATCCTCATCGTGGCGGCCCG	1B	40.107	0.397849	0.479131	0.364348		0.272727	0.396694	0.318011		0.296296	0.41701	0.330061
3942332	TGCAGATACATACAGAATAAAAACGTCAAACTCCG	1B	120.109	0.107143	0.191327	0.173024		0.114754	0.203171	0.182532		0.0869565	0.15879	0.146183
1092345	TGCAGCCGTCAGGAGAGGAGAGCAGGTCGTGAGGTTGAATTTATTTTACCG	1B	109.709	0.0543478	0.102788	0.0975056		0	0	0		0.192308	0.310651	0.262399
4407993	TGCAGCCGCAGCACGCACGAGCACACAAGGGTGCCG	1B	79.5181	0.391304	0.476371	0.362906		0.323077	0.437396	0.341739		0.444444	0.493827	0.371895
3385277	TGCAGTACTACAGTGGTGTCCAACCTAGCATAAGGTGATCCG	1B	94.7236	0.275862	0.399524	0.319715		0.145161	0.248179	0.217383		0.4	0.48	0.3648
4008298	TGCAGTAATCGTCCGTACATGCATCTAGCTGCTTGCCTTCAGTTGATAAGCATGCATCCAGCTAATCGT	1B	32.8635	0.275862	0.399524	0.319715		0.213115	0.335394	0.279149		0.423077	0.488166	0.369013
7488369	TGCAGCTAATGCGGAGGCAGAATTCAGCGCACGCTCCCCG	1B	-	0.076087	0.140595	0.130712		0	0	0		0.259259	0.384088	0.310326
1255419	TGCAGCGGTGCCGTACGTCGCAGGTCCGTCCAATTTCACTGTCATCGCAGCTTGACCCG	1B	106.801	0.217391	0.340265	0.282375		0.136364	0.235537	0.207798		0.423077	0.488166	0.369013
2278450	TGCAGATTCCCCAAGATACTAATCGATGGGCCGTATGGTGCACCCGCGGAGGATTACAAGCAGCACAGG	1B	91.298	0.0795455	0.146436	0.135714		0.016129	0.0317378	0.0312341		0.230769	0.35503	0.292007
1078354	TGCAGACCAATTCGTTTTGCCTAGCACTGCTTTGACCGATGGTTCCCAGATTAGTTTACGTGAGTGAGT	1B	124.167	0.0537634	0.101746	0.0965698		0	0	0		0.185185	0.301783	0.256247
1201853	TGCAGCTAGCGCAGTCGCGACATGTTGCAGGAACCCAGCTCCCGAGCCTCTCACATCGCCAGCCTCGTC	1B	109.332	0.114943	0.203461	0.182763		0.0163934	0.0322494	0.0317294		0.346154	0.452663	0.350211
1111880	TGCAGCCCTGCCGCCTAGCGCCTAGGCAGCCTTCCACGCGTCCGCCAGCACACCACGCGCACCG	1B	44.3779	0.395349	0.478096	0.363808		0.435484	0.491675	0.370803		0.291667	0.413194	0.32783
1068437	TGCAGTGTAGGACCGATTGTCTCGTGAGATTTGTTTTGGAAAATAAGAGGACCG	1B	-	0.356322	0.458713	0.353504		0.412698	0.484757	0.367262		0.208333	0.329861	0.275457
1717275	TGCAGGCTAGAAGCCAAGAGGAAACGGTGAAGTTTCAGCGCCATAGCCG	1B	109.332	0.107527	0.19193	0.173511		0.0151515	0.0298439	0.0293986		0.333333	0.444444	0.345679
5332357	TGCAGGCGGGCGAGGCTAAAGACGCGGGAGAGCTTCTCACCG	1B	119.023	0.388889	0.475309	0.362349		0.34375	0.451172	0.349394		0.5	0.5	0.375
1104436	TGCAGCCCACGATCTGCGCGGCCTCGTCGCTCGGGGTTCGGGCACAGATCTTCCTGCAATGGAAAGGGG	1B	113.607	0.293478	0.414698	0.328711		0.2	0.32	0.2688		0.481481	0.499314	0.374657
980712	TGCAGCCCCGAGCCAGAGCAGTGCACATGAACAGGCAGAACCGCATGAGCCCACGAGTGCGATCAGCAG	1B	119.023	0.269663	0.39389	0.316315		0.2	0.32	0.2688		0.458333	0.496528	0.373258
1256031	TGCAGCTGAGTGCAAGGGAAGAGCACCCTCACCATGGCCCGCCATGGCCCTGAAAACAAAGGCAGAGGA	1B	110.878	0.119565	0.210539	0.188375		0	0	0		0.423077	0.488166	0.369013
1117233	TGCAGTGCGAGTTCCTTGAGTTGAACATTGCTAACAACGAAGGGAGAACACCATTTGACCTCGTGTCCG	1B	109.332	0.367816	0.465055	0.356917		0.258065	0.382934	0.309615		0.36	0.4608	0.354632
1164132	TGCAGGGCGTGAGAGCAGCTTGGGATATGCATCTAGCAAAGTAAAAAAGCGTGAGCCATGAAGAAATCT	1B	123.636	0.325843	0.439338	0.342829		0.225806	0.349636	0.288513		0.444444	0.493827	0.371895
2277957	TGCAGACTCATCATGGTTGCCCTCGAGAGCCACACTCGTGCTTACCGCGCCCGCCG	1B	89.2483	0.122222	0.214568	0.191548		0.0307692	0.059645	0.0578662		0.36	0.4608	0.354632
1377534	TGCAGCGTGCTGCCTGCTTCCGATTCCCCGTTGCTTCCGACGCTGAGCAGGTACCG	1B	82.5034	0.0860215	0.157244	0.144881		0.0606061	0.113866	0.107383		0.148148	0.252401	0.220548
1075055	TGCAGGTTCCCTTGCCCTCTGCCGACCACTATGGCAGTGTGATGGTGAGGGAACCCTGGATATGTGTGT	1B	111.573	0.302326	0.42185	0.332871		0.15873	0.26707	0.231407		0.304348	0.42344	0.33379
994111	TGCAGGTGGCCCCTTTCTGTCCTTGGTCCCAAGCGTCGGGCGAGTTGGGTTTCTCTCTAGGTTTCTCTA	1B	91.666	0.470588	0.49827	0.374133		0.4	0.48	0.3648		0.05	0.095	0.0904875
1109738	TGCAGACACAATTGGGTTGTGGGCGGACGTGTGTGCGGGCGGCCATGAGATCGTTGGGCTCCG	1B	113.947	0.22093	0.34424	0.284989		0.196721	0.316044	0.266102		0.28	0.4032	0.321915
3025043	TGCAGACCAAGTTTTTGCTGGTGCAACCACTGCGCCAACCCAGCCG	1B	109.332	0.311111	0.428642	0.336775		0.169231	0.281183	0.241651		0.32	0.4352	0.3405
4537836	TGCAGTACTGCGTGTCGGCGTCCGACGTCCAGCGTCTGGCGCCG	1B	128.715	0.105882	0.189343	0.171417		0.031746	0.0614764	0.0595868		0.318182	0.433884	0.339757
4405019	TGCAGAGCCATCGCCTCCTCCTCGGCGTCAGATGCGGCTCCG	1B	-	0.21978	0.342954	0.284145		0.0769231	0.142012	0.131928		0.423077	0.488166	0.369013
1228577	TGCAGCTCCTGAACGCTGCGCCCAGCCCAGCCCCTCTCTTGTACAGAATCCG	1B	134.694	0.32967	0.441976	0.344304		0.390625	0.476074	0.362751		0.185185	0.301783	0.256247
1030268	TGCAGGCGGCTGGGGTTCTGGGTGAGGCTAGATGGTGATTCGGTTGCAGCCG	1B	128.715	0.477273	0.498967	0.374483		0.453125	0.495605	0.372793		0.458333	0.496528	0.373258
4395996	TGCAGCTCGAGAGCCGTGGGGAACAGGAACAGGCAGACCGCCACACCCAGCATCAGCCCCACCACGCCG	1B	134.28	0.322222	0.43679	0.341397		0.430769	0.490414	0.370161		0.04	0.0768	0.0738509
1095264	TGCAGTGGCTCAATAGCGAGCAAGAAAAGGAAAGGCGACAGGGGATCGCCTTGGCGCAAGCCACAACGG	1B	144.283	0.177778	0.292346	0.249613		0.0769231	0.142012	0.131928		0.44	0.4928	0.371374
3948637	TGCAGATTCTGAATTCTTGCGTTCTAATCAACGTTGTGAGTTGCAGCTGATCATGGCATGTGCATGTGG	1B	139.323	0.428571	0.489796	0.369846		0.461538	0.497041	0.373516		0.346154	0.452663	0.350211
1084862	TGCAGTGCACCCCTCCATCGCACGCAAACTCTACGCCATAGAGACCGCACAGCATACGCGTACATACGG	1B	141.213	0.157303	0.265118	0.229974		0.190476	0.30839	0.260838		0.0769231	0.142012	0.131928
3948920	TGCAGCCCTGGCGGGAAAGGGCCGCCGTGGCGCTCACTCCG	1B	147.303	0.406593	0.48255	0.366123		0.453125	0.495605	0.372793		0.296296	0.41701	0.330061
1299157	TGCAGCAGCTGGGGACCTCAGATCCAGCTCCTAGAAAGAGCGCACTGCTGGTCCG	1B	144.283	0.417582	0.486415	0.368115		0.46875	0.498047	0.374022		0.296296	0.41701	0.330061
1074839	TGCAGTTAAACTTTACTTGTACGGTCGTATGTGCCGTACTGTCCAGAGTGCTTCAGAGTTCAAAGGAGC	1B	137.794	0.147727	0.251808	0.220104		0.016129	0.0317378	0.0312341		0.461538	0.497041	0.373516
3533134	TGCAGACTCATCGAGTGCAGCAGTTTCTGCAAATCCACTCGATTGCCG	1B	257.663	0.120879	0.212535	0.189949		0.0454545	0.0867769	0.0830117		0.32	0.4352	0.3405
2266474	TGCAGCGGCCTTTCGATGAGGCAAGCGGCACCCGGTACAGTTTCGACGGCACCGTCCG	1B	144.805	0.440476	0.492914	0.371432		0.482759	0.499405	0.374703		0.346154	0.452663	0.350211
3533312	TGCAGCCAGCACCGCCGCCTCTGCCGCATGGTGGTCACCACCG	1B	147.303	0.477778	0.499012	0.374506		0.430769	0.490414	0.370161		0.24	0.3648	0.29826
1111254	TGCAGTGGTGGCCTAATAGCAAAGGACTCCTCATTGACATCACCGTGTAGCAGGACCG	1B	146.661	0.466667	0.497778	0.373886		0.446154	0.494201	0.372084		0.24	0.3648	0.29826
1109268	TGCAGCCTTCCACACGCTATTCACGTCGTAGTCACCTTGCATGCGTGCATCCACCACACCCTGGATGTT	1B	148.082	0.467391	0.497873	0.373934		0.430769	0.490414	0.370161		0.222222	0.345679	0.285932
1111200	TGCAGCCTTCTTGTCTTTCTGCACGCTCTCACCGTCGTTTTCGCTATGGCCG	1B	145.866	0.214286	0.336735	0.28004		0.193548	0.312175	0.263448		0.272727	0.396694	0.318011
2279614	TGCAGGCAGTGAGGGACGGAAGAGATGAGAGCAGGGGCGAGATACCTTGCTCCGTTTGGTCGACCACTA	1B	13.1436	0.362637	0.462263	0.355419		0.390625	0.476074	0.362751		0.296296	0.41701	0.330061
3385465	TGCAGGAAAAGATCTTGTAGTTTTCTCCAAGAACCTCGGAGCCG	1B	147.303	0.269663	0.39389	0.316315		0.203125	0.32373	0.27133		0.44	0.4928	0.371374
1107496	TGCAGCGCCAAATAGGATTTCCCTACAGAGAGCCATCTTTCAGGGTAAAACAAAACATATATTTGAGCC	1B	148.406	0.460674	0.496907	0.373449		0.421875	0.487793	0.368822		0.44	0.4928	0.371374
1106496	TGCAGGGGCACTGAACACTACCTTTGGGGTTCCCTAGGTGAGTTAGTACGGCACTCTGTCACTATGCAA	1B	150.137	0.430108	0.49023	0.370067		0.393939	0.477502	0.363498		0.481481	0.499314	0.374657
1109533	TGCAGTGTCACAGTTCCCTCCATGCGCACCCAGGATCCATCCGCCACCGAAGCGGAGGGCCATTGTGGG	1B	96.1221	0.0549451	0.103852	0.0984596		0	0	0		0.2	0.32	0.2688
1092776	TGCAGGATAGCACCGCTGAGGCAACGCATGAATACTGATTACTGAGCATGTGAGGTGACGCAGCCTGCG	1B	148.708	0.428571	0.489796	0.369846		0.338462	0.447811	0.347543		0.346154	0.452663	0.350211
1137921	TGCAGGATAGCACCACTGAGGCAACGCATGAATACTGATTACTGAGCATGTTTTGTGACGCAGCCTGCG	1B	148.881	0.45977	0.496763	0.373376		0.359375	0.460449	0.354442		0.26087	0.385633	0.311277
1296114	TGCAGCACGGGTTCAACACGCTGCCTCCGAGCCAGTACGCCGACGACACTGGCCTATGCTGCATGCCGA	1B	131.156	0.195652	0.314745	0.265213		0.121212	0.213039	0.190347		0.384615	0.473373	0.361332
3034082	TGCAGAGGTTATATGTGGAGGAGTGCAACTTAGAAAGTTTGGCCG	1B	-	0.0705882	0.131211	0.122603		0.0491803	0.0935232	0.0891499		0.125	0.21875	0.194824
1093490	TGCAGGAGGAGAGCGGCATGGGCTTCCAGGGCAGCGGAGGTCGCGGCCAAGCCG	1B	144.283	0.345238	0.452098	0.349901		0.206897	0.328181	0.274329		0.346154	0.452663	0.350211
986384	TGCAGCCCTGCCATTTCCGCTGCCTTCTTCTTCTCCACCAACTTTCTTTGTCGTCCAGTCATTGTTGCC	1B	147.894	0.333333	0.444444	0.345679		0.3125	0.429688	0.337372		0.391304	0.476371	0.362906
4990727	TGCAGTTTTGGTTTTTGAAATTTCCAGGCTTCCCG	1B	147.635	0.426966	0.489332	0.369609		0.5	0.5	0.375		0.259259	0.384088	0.310326
4002083	TGCAGGTGAGGAGGGGCGGCAGGTGGTTCCCGCTGGATCCGCTGCCG	1B	148.152	0.434783	0.491493	0.370711		0.415385	0.48568	0.367738		0.481481	0.499314	0.374657
1131724	TGCAGGAGATGGCACAGGGCGCCGTTGTGGGCAAGTTTCGCCGTACCACGATGAACCG	1B	150.755	0.116279	0.205516	0.184398		0.031746	0.0614764	0.0595868		0.347826	0.453686	0.350771
1218571	TGCAGCTGAACCGCGGCGATTGGAATTGGTCACCCTGTCATCTACATGAATTTTTGCATAACCAACGGG	1B	155.78	0.483146	0.499432	0.374716		0.412698	0.484757	0.367262		0.230769	0.35503	0.292007
3935901	TGCAGCTCCGTGTCCTGCAACATCGGCCGCCTCGACTAGCTGCTGCTCGTGGCCTGCCGCGCCG	1B	149.493	0.453488	0.495673	0.372827		0.360656	0.461166	0.354829		0.32	0.4352	0.3405
991353	TGCAGACGCCAGATTCATACATGTACCCCGCGCATCCACCACGGCAGGAGCCTTCCTGCCCCAATGAGC	1B	161.398	0.359551	0.460548	0.354496		0.419355	0.486993	0.368412		0.222222	0.345679	0.285932
1076608	TGCAGCTCATCAACATCCTGAATTTTTGCCTCAGACAAAGAGGCGATCCG	1B	160.982	0.411111	0.484198	0.366974		0.461538	0.497041	0.373516		0.28	0.4032	0.321915
2262137	TGCAGACGTGCTTGGCGCGTCGACGAGCTGGGCCAGCTGATGTCTCTGACGGAAGACGTTGCATCTCGG	1B	162.835	0.209302	0.33099	0.276213		0.262295	0.386993	0.312111		0.08	0.1472	0.136366
1161327	TGCAGGTCGAGGCCGACGAAGTGGGGCTGCCCTGGCTCCTGGAGGTCGGCGTCCCTCAGGCTGCTGCTG	1B	166.126	0.383721	0.472958	0.361114		0.40625	0.482422	0.366056		0.318182	0.433884	0.339757
3958746	TGCAGCAGCAAACGGCCGCAGCGCGGGCGGAGGCCAAGGCCGCCG	1B	159.892	0.0555556	0.104938	0.0994323		0.0153846	0.0302959	0.0298369		0.16	0.2688	0.232673
1132017	TGCAGCTCAGAGAAGTGCAAGATGGCGATGTACCCTGGTGACGGGTCGTTCGGCTGGGGCTCCG	1B	155.028	0.360465	0.46106	0.354772		0.301587	0.421265	0.332533		0.478261	0.499055	0.374527
1766767	TGCAGCTCAGAGAAGTGCAAGATGGCGATGTACCCTGGTGACGGGTCGTTGGGTTGGGGCTCCG	1B	161.573	0.428571	0.489796	0.369846		0.34375	0.451172	0.349394		0.37037	0.466392	0.357631
3534037	TGCAGCTCAGAGAAGTGCAAGATGGCAATGTACCCTGGTGACGGGTCGTTGGGCTGGGGCTCCG	1B	160.982	0.436782	0.492007	0.370971		0.33871	0.447971	0.347632		0.32	0.4352	0.3405
1150456	TGCAGCTAGTTGTTTTGGCCAGGTTTGGAAAAAACGGATCGGCAACCGCACACACCTGTTTGCACCAAG	1B	162.823	0.413043	0.484877	0.367324		0.318182	0.433884	0.339757		0.346154	0.452663	0.350211
2292755	TGCAGCAGTCCCAAATAAATCCTCGATTCCACCATTGTGGATTGTCACGGTCATGACCCGTCATAGAAA	1B	161.239	0.0879121	0.160367	0.147508		0	0	0		0.307692	0.426036	0.335282
3021884	TGCAGTAGAAGCATCTGATAGAGCTGATGTTGCTGCACCG	1B	162.957	0.0652174	0.121928	0.114495		0.0307692	0.059645	0.0578662		0.148148	0.252401	0.220548
2278315	TGCAGCCCGCCACACATCCCACCCAAACTAGACCTCCCCGCACGCTCGAACCAGCGGCACCCATGGCAC	1B	161.573	0.352273	0.456353	0.352224		0.40625	0.482422	0.366056		0.208333	0.329861	0.275457
3956119	TGCAGCCCGCCACACATCCCACCCAAACTTAACCTCCCCACACGCTCGAACCAGCGGCACCCATGGCAC	1B	160.881	0.380435	0.471408	0.360295		0.287879	0.410009	0.325955		0.384615	0.473373	0.361332
1240228	TGCAGTACGCAGCTCCTCGGCGACCGCGGCATGTAGCATGTCATGTCCTAGCAGTAGACAGTGACCTGA	1B	155.61	0.384615	0.473373	0.361332		0.484375	0.499512	0.374756		0.0740741	0.137174	0.127766
1235824	TGCAGGGGGAGGAGGGCTACATTGACACGGCCACCAAGCTCTCGTACTATCCAGACACCG	1B	158.926	0.298851	0.419078	0.331265		0.209677	0.331426	0.276504		0.48	0.4992	0.3746
1138816	TGCAGCTTTAACACTGTTTAATCCCCCTGTGCAGCCTGATGGCCAGATGCCCG	1B	160.467	0.197674	0.317198	0.266891		0	0	0		0.32	0.4352	0.3405
1102768	TGCAGTGCGGGGTTTGGTTCGCACTTTCCAGTGAGCCACTCTCCGTCGTGCTCCCG	1B	-	0.0681818	0.127066	0.118993		0.0634921	0.118922	0.11185		0.08	0.1472	0.136366
1123728	TGCAGATGGCGCCCGTTCTGGGCAGCTTCTTCCAGAAAGCGCGGCTCTTAGAGTAGCCG	1B	-	0.0645161	0.120708	0.113422		0.0606061	0.113866	0.107383		0.0740741	0.137174	0.127766
1094239	TGCAGTGCAGGGTTTAGTTCGCACTCTCCAATGAGCCGCTCTCTGTCGTGCTCCCAGGCGCCG	1B	142.576	0.0659341	0.123174	0.115588		0.0615385	0.115503	0.108832		0.0769231	0.142012	0.131928
4539627	TGCAGCTGGCGCACACGCCCGTTGCTCTCGGCCCG	1B	160.881	0.21978	0.342954	0.284145		0.265625	0.390137	0.314033		0.111111	0.197531	0.178022
3022254	TGCAGAGGACCTTCAGTCCATCAATTCAAGCATCCCCACCG	1B	155.884	0.193182	0.311725	0.263139		0.258065	0.382934	0.309615		0.0384615	0.0739645	0.0712291
4991896	TGCAGGTGCAGCAGCGCAGCCCTCCTCCACGACCG	1B	-	0.321839	0.436517	0.341244		0.180328	0.295619	0.251924		0.346154	0.452663	0.350211
3533326	TGCAGCCAGCCGAAAGGAAGCGGTGAGCACCTTGGCCCG	1B	-	0.238636	0.363378	0.297356		0.327869	0.440742	0.343615		0.037037	0.0713306	0.0687866
1064677	TGCAGAGGCAACGGTCTGGGGGCGTGCCGTATTACAGCAGAAGGGTGGCGCTCTCCTCGTTGGACTCGG	1B	172.486	0.303371	0.422674	0.333347		0.384615	0.473373	0.361332		0.0833333	0.152778	0.141107
1772143	TGCAGAGGCAGCGGTCTGGGGGCGTGCCGTATTACAGCAGAAGGGTGGCGCTCTCCTCGTTGGACTCCG	1B	172.486	0.293478	0.414698	0.328711		0.378788	0.470615	0.359876		0.0769231	0.142012	0.131928
3957513	TGCAGACCATTGCTTCAAGGAACAACAACAGCAGCAGCAGCCG	1B	160.7	0.340909	0.44938	0.348409		0.338462	0.447811	0.347543		0.347826	0.453686	0.350771
3022822	TGCAGGAGTTTATTGAGCTACTCGTGTCCTTCGAGCAGTCCG	1B	165.408	0.142857	0.244898	0.21491		0	0	0		0.5	0.5	0.375
1112283	TGCAGCAACTGCACCCCTCCAGAATATCACGTGGATGGGAAGATATCAACCG	1B	168.884	0.195402	0.31444	0.265004		0.177419	0.291883	0.249285		0.24	0.3648	0.29826
3944700	TGCAGTTGGTGGTGAAGGTCGGCTCGCAGCCCTTTCTCCAGTCCCG	1B	160.455	0.174419	0.287994	0.246523		0	0	0		0.4	0.48	0.3648
3034534	TGCAGAGTCGACAACAGTGTTCACAAACGTGTTCAACTCCG	1B	172.616	0.144444	0.24716	0.216616		0.0461538	0.0880473	0.0841712		0.4	0.48	0.3648
4009676	TGCAGACCAGCCAGCGGTGCAGGGGAGCGGGACGGCGACGGGATTGGCCGATCCG	1B	-	0.449438	0.494887	0.37243		0.4375	0.492188	0.371063		0.16	0.2688	0.232673
1101304	TGCAGAATCCTTCGTTAATCTTGACTGATGAATTTATGCCTGATGTGAATTTTCCACGCCG	1B	-	0.37931	0.470868	0.36001		0.390625	0.476074	0.362751		0.347826	0.453686	0.350771
2277094	TGCAGCTGCTAAAGCAGCCAATGCCCATGAGTTCATATCGAGCATGCCACAGGGGTACAACACGTCAGT	1B	172.048	0.107143	0.191327	0.173024		0.0833333	0.152778	0.141107		0.166667	0.277778	0.239198
4405265	TGCAGCGGGGCTTACCTCGGCGGCGAACACGAACCG	1B	-	0.27907	0.40238	0.321425		0.365079	0.463593	0.356134		0.0434783	0.0831758	0.0797167
4991740	TGCAGGGCGGGACTTGCCCCAGGATGAGTGCAGCCG	1B	-	0.285714	0.408163	0.324865		0.370968	0.466701	0.357796		0.0454545	0.0867769	0.0830117
1314831	TGCAGTGAGGTGCATTCTCGATCATGTTAATAATCTGTGAGTGCCTGGTTGAGTCTCGGAGAGAGAGAG	1B	50.9867	0.157303	0.265118	0.229974		0.0967742	0.174818	0.159537		0.296296	0.41701	0.330061
2323788	TGCAGCCGAGTTGGAGTTGGCGCCACCACCGATAGCAGAGTCCCGATCGATCGATCAAGAAGAAGAGTT	1B	159.807	0.455556	0.496049	0.373017		0.34375	0.451172	0.349394		0.269231	0.393491	0.316073
2275207	TGCAGTGATTTGAACAGATCCATTCGACTATTCGTTGGAGCCACTCCAGCTAGCTAGCTATCATGTGGT	1B	156.105	0.310345	0.428062	0.336443		0.365079	0.463593	0.356134		0.166667	0.277778	0.239198
3222477	TGCAGGCGTGCATGAGCTGCTTGGATTCCCCCCTGGTGCTGGCCG	1B	161.642	0.258427	0.383285	0.309831		0.174603	0.288234	0.246694		0.461538	0.497041	0.373516
1117717	TGCAGCGGCGAGCCGTTGATGCACGCGACGATTTTTCTATGCACCAATGGTGCTACGATGGATGTTGAA	1B	172.616	0.0879121	0.160367	0.147508		0.0769231	0.142012	0.131928		0.115385	0.204142	0.183305
1280726	TGCAGATTCGAACCTAGGTCCACCAGGAATTAGCACAACCACACTAATCAACAAGGCAACCG	1B	144.603	0.465116	0.497566	0.37378		0.380952	0.471655	0.360426		0.304348	0.42344	0.33379
4992129	TGCAGACCATCTTCTTCGGCGGCGGCACCCCGTCGCTAGTCCCGCCGAGGCTGGTGGCCGCGGTGCTCG	1B	-	0.114943	0.203461	0.182763		0.0967742	0.174818	0.159537		0.16	0.2688	0.232673
1228652	TGCAGTGTAGCTAGCCGAGTCAAGGCTTGTGCGCAGGTGGACTGCTTTCCCCG	1B	187.427	0.103448	0.185493	0.16829		0.0153846	0.0302959	0.0298369		0.363636	0.46281	0.355713
1064784	TGCAGAAACGATATGTATGTTCTTTGGCAGATGCAAATCTGTCCATGCTTGAACCG	1B	167.864	0.0581395	0.109519	0.103521		0.0806452	0.148283	0.137289		0	0	0
1085931	TGCAGTTGCGGCCAGGACGAGGGCGATGCCGCAGACGGAGGCGTGGGGACCG	1B	188.659	0.0674157	0.125742	0.117836		0.0769231	0.142012	0.131928		0.0416667	0.0798611	0.0766722
2289733	TGCAGGCCGCCCGTTGTCCAGCTCGAAAATTTACCCGTGTTCAAGCCCAACATCTGAACTATATATACA	1B	172.733	0.0595238	0.111961	0.105694		0.0169492	0.0333238	0.0327685		0.16	0.2688	0.232673
1243774	TGCAGCCTAGCTATCAGTCTATGCGCCAATTTCATGATATCCCCGTGCCAGGAGATTCAGATTTCACAA	1B	186.933	0.126437	0.220901	0.196502		0.112903	0.200312	0.18025		0.16	0.2688	0.232673
4008328	TGCAGGATACAAGGGGAAAAAGTCAGGGGTCTAGGTGCTACTCCG	1B	-	0.0681818	0.127066	0.118993		0	0	0		0.24	0.3648	0.29826
1111071	TGCAGGATTCAGTTCAGTTCCGAAATGTATGAACACGTATCTGACATCTCCG	1B	200.465	0.314607	0.431259	0.338267		0.301587	0.421265	0.332533		0.346154	0.452663	0.350211
1061771	TGCAGTCAGGGCCAATACCCTTTTTCTCTCCATTCCAATTGTTGTTGCATTTCTGTTTGGGAAGCTGTA	1B	206.97	0.445652	0.494093	0.372029		0.353846	0.457278	0.352726		0.333333	0.444444	0.345679
2259967	TGCAGTCCCCTTCGATTTGCATTTGCATGGTGTTGCCGTCGCAACGGAACAGAAGATGGGGAAGGCTAG	1B	198.234	0.255556	0.380494	0.308106		0.234375	0.358887	0.294487		0.307692	0.426036	0.335282
1214635	TGCAGCAGGAGCTGGCCATGGACGGGTGCTGCGTTCATAACCTCGTGGCGGTTGTAGAAGGGGGCGCGG	1B	-	0.325843	0.439338	0.342829		0.453125	0.495605	0.372793		0	0	0
1106723	TGCAGGATGCCGAGGAAAAGGATGAAGATGCCGAGGCCACGGTGCGCTGGGATGTCGGCCTGGATCTTG	1B	205.181	0.411111	0.484198	0.366974		0.375	0.46875	0.358887		0.5	0.5	0.375
1080199	TGCAGGTTTTTACATCTGTAAACGTATCATAAACACAGAAAAAGGCCGTGGGGAAACAAAACTACAGGG	1B	-	0.309524	0.427438	0.336086		0.35	0.455	0.351488		0.208333	0.329861	0.275457
1378082	TGCAGGCTAGCTGATCCCGATATGCTCGCACCAAACAACTCCACTCTTCTGCCG	1B	211.282	0.218391	0.341393	0.283118		0.225806	0.349636	0.288513		0.2	0.32	0.2688
1287515	TGCAGGGGAAGCTGATGAACTGCGGCGGCGGGGGCAGCTGCGGCACCTGCATCGTCGAGGTACACCACT	1B	197.078	0.271739	0.395794	0.317468		0.261538	0.386272	0.311669		0.296296	0.41701	0.330061
3532790	TGCAGCACCCCATCAAGATCATACAAGTCCTCAATCATGCGCCTTGCCG	1B	45.1776	0.0555556	0.104938	0.0994323		0	0	0		0.192308	0.310651	0.262399
1267426	TGCAGAGAGCTTAGTTGGCTTAAGAGTAAATATTTACGTAGCAAATCTGTTTCGTTTTGTTCCG	1B	192.256	0.238636	0.363378	0.297356		0.193548	0.312175	0.263448		0.346154	0.452663	0.350211
3935151	TGCAGGGTTCGCGTGTTCTTTGTGCCGTCTCGTCGGGGTATCCG	1B	203.415	0.465909	0.497676	0.373835		0.460317	0.496851	0.37342		0.48	0.4992	0.3746
1240448	TGCAGAGAGGTTAGTTGGCTTATAATAAGAGTAAAAATTCAGATAACAAATCATGTTCGGTTTGTTCCG	1B	194.51	0.267442	0.391833	0.315067		0.241935	0.366805	0.299532		0.333333	0.444444	0.345679
3937954	TGCAGATGGTGGAAATCAGCTCATCCTACGGACCCCG	1B	208.958	0.277778	0.401235	0.32074		0.169231	0.281183	0.241651		0.44	0.4928	0.371374
4260633	TGCAGCGGCAGCGGCAGCGGCGTTCACACGCGAGGAAATAGATCGAGAGAGGGATCGAGGCCAGAAAAA	1B	200.546	0.0989011	0.178239	0.162355		0.0151515	0.0298439	0.0293986		0.32	0.4352	0.3405
999132	TGCAGTAATCTTTCTACTGCGAGGAGCCTTTCTAGCTAAATGTCACATGTAATGTGGTTGTTTATGCCG	1B	204.593	0.444444	0.493827	0.371895		0.359375	0.460449	0.354442		0.346154	0.452663	0.350211
4539911	TGCAGTAATCTTGCTACTGCGAGGAGCCTTTCTAGCTAAATGTCACATCTAATGTGGTTGTTTATGCCG	1B	-	0.488372	0.49973	0.374865		0.393443	0.477291	0.363388		0.2	0.32	0.2688
1068903	TGCAGCTACTCATTGTCCCCCATTCGTGGTCACATGTCTAGATAGACACTAGGCAACCGTGCACATCTA	1B	143.204	0.159091	0.267562	0.231767		0.107692	0.192189	0.173721		0.304348	0.42344	0.33379
1125564	TGCAGTAACGCGTAGGAAATCATCTAGTGACCCCTAGAAAAAGGGAAATCATCTAGTGAATTTAGAGTT	1B	201.648	0.287356	0.409565	0.325693		0.269841	0.394054	0.316415		0.333333	0.444444	0.345679
3025614	TGCAGCGCCTCTTGAACGATCTTATCGAGCCTTGCCGCCATCTCCG	1B	205.539	0.284091	0.406767	0.324037		0.206349	0.327538	0.273898		0.48	0.4992	0.3746
3533915	TGCAGCCGCTCCCTCCCTGACCTGCACGGCCTCCGTCGGATCTCCG	1B	196.561	0.16129	0.270552	0.233952		0.181818	0.297521	0.253261		0.111111	0.197531	0.178022
3021564	TGCAGATTACAAACCGAATCTGGGCCTTTCTGCAAAGCCG	1B	199.896	0.302326	0.42185	0.332871		0.296875	0.41748	0.330335		0.318182	0.433884	0.339757
4329508	TGCAGAGACAAAATGCTCTGAAGAGCCTCAAAGTTCAGTCGAACCACACGACACGACTACGCGCGGCGC	1B	29.6932	0.0689655	0.128419	0.120173		0.016129	0.0317378	0.0312341		0.2	0.32	0.2688
1228109	TGCAGGCTTCAATGAGCTCCACGACAATCTTTTCCCGCACATCAAGTAGCCG	1B	218.469	0.390805	0.476153	0.362792		0.451613	0.495317	0.372648		0.24	0.3648	0.29826
1265440	TGCAGTTGCCCACGAGCTAGCAGCAGGGAGGGACAGCTGGTTCAGAGAATGAGCCTCTGCCCG	1B	218.469	0.0689655	0.128419	0.120173		0.015625	0.0307617	0.0302886		0.217391	0.340265	0.282375
1102844	TGCAGAAACCTGTAAAAGCCTGTACGTCTAGCATTTTTGATCTATTCACGGCACGCCG	1B	214.377	0.287356	0.409565	0.325693		0.209677	0.331426	0.276504		0.48	0.4992	0.3746
1862280	TGCAGAGACGGGGCGCAGCGAGGCGGGGTAGTGGCGTCGCGGGGGAGGATGGAGGATGCCG	1B	149.007	0.402299	0.480909	0.365272		0.380952	0.471655	0.360426		0.458333	0.496528	0.373258
1863232	TGCAGAGACGGCGCGCGGCGAGGCGGGGCAGTGGCGTCGTGGGGGAGGATGGAGGATGCCG	1B	-	0.0666667	0.124444	0.116701		0.0153846	0.0302959	0.0298369		0.2	0.32	0.2688
1234117	TGCAGCATGTGAAGATGATGACCGCGAGCGAGAAAACGAGGTCTACGAGGCGACTTGATGCGGAGCACG	1B	223.508	0.318182	0.433884	0.339757		0.209677	0.331426	0.276504		0.423077	0.488166	0.369013
1150624	TGCAGCTGTGGCCGTGCCTTGGGCCACCGTCTGCACCGCACCTCCGTCGTCGCCG	1B	223.474	0.311111	0.428642	0.336775		0.203125	0.32373	0.27133		0.423077	0.488166	0.369013
1099506	TGCAGTTCCGTTGCTGTTCCAAACGATAGAAAGTCACTTTTCCTAGAAATATAAGGCCG	1B	226.73	0.409091	0.483471	0.366599		0.393443	0.477291	0.363388		0.444444	0.493827	0.371895
1279278	TGCAGAGGTTTGACATTGTACAAAAGTTTTGTGATAGTAAAATAGTTGGGCCCATCCCATCCTCACCTA	1B	225.388	0.406593	0.48255	0.366123		0.4	0.48	0.3648		0.423077	0.488166	0.369013
5011451	TGCAGACTTGGAGAGCCAGGGCCAGGGTTTGCCGTCATGGCTGCCG	1B	226.73	0.455556	0.496049	0.373017		0.4375	0.492188	0.371063		0.5	0.5	0.375
4407636	TGCAGGCTGCACACACAGCCTGGTCGGGATGGCGTCGGTTGGTCAAGATTTTGCCCGCCTCTTTCCGAG	1B	226.572	0.313953	0.430773	0.337991		0.237288	0.361965	0.296456		0.481481	0.499314	0.374657
3022849	TGCAGGGACAGTCTCTCTATTACCAACCCAAGAACTCATCATCCG	1B	236.105	0.409091	0.483471	0.366599		0.3125	0.429688	0.337372		0.333333	0.444444	0.345679
3034457	TGCAGGGACAGTCTCTCTATTACCAACCCAAGAACTCATCATCCCG	1B	236.105	0.47619	0.498866	0.374432		0.385965	0.473992	0.361658		0.333333	0.444444	0.345679
1233870	TGCAGCTAGGTAGGGATGTGATCAAATACATATTAGCTAGAACATCCTTATTTTCCG	1B	231.667	0.222222	0.345679	0.285932		0.125	0.21875	0.194824		0.461538	0.497041	0.373516
4018908	TGCAGCCGATCCAGCGACCTAAACACGAGGTTGAAGTCGTTCCCCG	1B	215.168	0.164706	0.275156	0.2373		0.147541	0.251545	0.219908		0.208333	0.329861	0.275457
2289813	TGCAGTATGAATGCTCGAGTAACGGCGCATGGCTAATTAATTAAACATGCATGCATGCATGCATATCTA	1B	232.554	0.47191	0.498422	0.37421		0.353846	0.457278	0.352726		0.208333	0.329861	0.275457
4396293	TGCAGCATGGTACTTTAGTAATTCGTCATTGTACCG	1B	72.9718	0.465909	0.497676	0.373835		0.419355	0.486993	0.368412		0.192308	0.310651	0.262399
3942385	TGCAGCGAGAAGAAGAAGAAGAGATGGCTGGAGTCAAGCCCG	1B	225.87	0.329545	0.44189	0.344257		0.222222	0.345679	0.285932		0.4	0.48	0.3648
4537309	TGCAGGTACACGAAGGAGCCCGCACAACAGGCCCTAGCACTCAAGGCGGCCGCCG	1B	231.815	0.483146	0.499432	0.374716		0.365079	0.463593	0.356134		0.230769	0.35503	0.292007
1261151	TGCAGCGGAGGACGAGGCATGGATGCACATGATGATGGTCTGATGGACCTCTGCACCG	1B	242.101	0.344444	0.451605	0.349631		0.238095	0.362812	0.296996		0.407407	0.482853	0.36628
2287279	TGCAGCGCATCACTGGCACCCGTGGCGCCTCCTCGATCGGGCCTCGCATTGGCTTCGCTCAACAGGGAG	1B	-	0.114943	0.203461	0.182763		0.0483871	0.0920916	0.0878511		0.28	0.4032	0.321915
983635	TGCAGGATGGCATTCTGTCAATTCCCTAGCGAAGACCATTGGAGATAGAAAGATAGTTATGTTCCTTCG	1B	-	0.142857	0.244898	0.21491		0.155172	0.262188	0.227817		0.115385	0.204142	0.183305
7492236	TGCAGGATGGCATTCTGTCAATTCCCTAGCGAAGACCATTGGAGATGGAAAGATAGTTATATTCCTTCG	1B	-	0.108696	0.193762	0.17499		0.107692	0.192189	0.173721		0.111111	0.197531	0.178022
3956140	TGCAGGTGTCCGTCAACGCCGACGGGATGTTCGGCGAGGTCTTCGCCG	1B	236.528	0.264368	0.388955	0.313312		0.209677	0.331426	0.276504		0.4	0.48	0.3648
1121552	TGCAGAACGCCCAACAAGTCATGTATTTTGCGTGGAATATTTGGAATGAACGTAACCG	1B	263.254	0.108696	0.193762	0.17499		0.0909091	0.165289	0.151629		0.153846	0.260355	0.226463
3940461	TGCAGATGGGGACCAAGTTCAAGGTGCTCGAGGCGGACTTGGCGCGGTCACGGTGGGCGAGGATGAGGA	1B	247.532	0.0689655	0.128419	0.120173		0.09375	0.169922	0.155485		0	0	0
1101526	TGCAGTTTGGACTTGGCATGCGTTGCCAAATGCAGAAATTCTTTCCTAAACCACCCG	1B	250.145	0.137931	0.237812	0.209535		0.0793651	0.146133	0.135455		0.291667	0.413194	0.32783
3027930	TGCAGACAAGCACGAGTCAATCACCGAAGAACCGAAATCAAGCCG	1B	277.353	0.348315	0.453983	0.350933		0.34375	0.451172	0.349394		0.36	0.4608	0.354632
1206696	TGCAGGCCTGCGACGATGGCGGCTTCCCTCCGCGCGGCGGCCAAGAGGATGCTGCGCCCG	1B	-	0.370787	0.466608	0.357746		0.34375	0.451172	0.349394		0.44	0.4928	0.371374
3953471	TGCAGACTGTATATATTTGCTACTGCTGAGTCGGACGGTCACCG	1B	282.754	0.0689655	0.128419	0.120173		0	0	0		0.24	0.3648	0.29826
3961077	TGCAGGGGTATGCGATTGCTTGCCAAAGAAGAAAGAACCG	1B	-	0.141304	0.242675	0.213229		0.107692	0.192189	0.173721		0.222222	0.345679	0.285932
2275932	TGCAGCTTAATTGGCGATCGAGTAGAAGTGACTAATGGCATGATCGATCAGCTAGCAATGCATCTCCGT	1B	269.615	0.0941176	0.170519	0.155981		0.015873	0.0312421	0.0307541		0.318182	0.433884	0.339757
4260938	TGCAGCTTAATTGGCGATCGAGTAGAAGTGACTAATGGCTGGATCGATCAGCTAGCAATGCATCTCCGT	1B	274.047	0.0537634	0.101746	0.0965698		0	0	0		0.185185	0.301783	0.256247
1695537	TGCAGATCAGGCACGCGCGCAGCTCAGCCGAAGTCAAAATCCTGTCGGTCTCGGCGAAATCGATCCGAG	1B	269.615	0.0952381	0.172336	0.157486		0.0333333	0.0644444	0.0623679		0.25	0.375	0.304688
2260627	TGCAGCTGTCGCCGCCGCCAAATCTCTGCCAGCAGGATGCGGAGGCGTGGGATTCGAATTCGGTCGCCG	1B	274.813	0.333333	0.444444	0.345679		0.184615	0.301065	0.255745		0.28	0.4032	0.321915
4993047	TGCAGCTGTCGCCGCCGCCAAATCTCTGCCAGCGGGATGCGGAGGCGTGGGATTCGAATTTGGTCGCCG	1B	60.3661	0.0978261	0.176512	0.160934		0.0151515	0.0298439	0.0293986		0.307692	0.426036	0.335282
1101991	TGCAGCCTGTGCGACCAGTTGCTAGAAACTGCCCATCATCTTCTGCTTGACTGCCCTTTTGCCAAGGAG	1B	268.273	0.120879	0.212535	0.189949		0	0	0		0.44	0.4928	0.371374
994956	TGCAGGATTAGGGACCAGCTCGGGCATAGCTCCACGTCTCCCTCGCTAGGAACGCGGTCCAGCACCCGA	1B	270.559	0.287356	0.409565	0.325693		0.409836	0.483741	0.366738		0	0	0
4993200	TGCAGCTGCGCACGAACGCGTAAGGTTGCAATCTAGACACTGCTGGGAGTGCGGACCACCGAGGGGGAC	1B	277.597	0.411111	0.484198	0.366974		0.484375	0.499512	0.374756		0.230769	0.35503	0.292007
5411279	TGCAGGCTGTGGTCGATTTGGTCTTTCCCATCGAAGGGAAGACGGCTGCCG	1B	273.371	0.340909	0.44938	0.348409		0.328125	0.440918	0.343714		0.375	0.46875	0.358887
1119722	TGCAGCACCTAGAGAGGTATGCACCTTCGTCCTTCCCCTTCCCCTACTGATGCTGCTCAGATTCCCCGA	1B	276.071	0.288889	0.410864	0.32646		0.2	0.32	0.2688		0.48	0.4992	0.3746
1204368	TGCAGGTGCTACGATGGCGACGACATGCTAGAGGACAGATGATGCAAGCTCCAAGGAGGGCGACCACCG	1B	268.057	0.377778	0.470123	0.359615		0.446154	0.494201	0.372084		0.2	0.32	0.2688
1393751	TGCAGCTCGAAAACATGCTGCTTCCAATATACAACAACCATGGTTGTAGCATCCCAGCGTCCTCATCTC	1B	269.23	0.384615	0.473373	0.361332		0.446154	0.494201	0.372084		0.230769	0.35503	0.292007
4262249	TGCAGATTACTCGTCATTTTTCGCGAAAGGAACTACCG	1B	266.92	0.397727	0.479081	0.364321		0.412698	0.484757	0.367262		0.36	0.4608	0.354632
1164928	TGCAGCTTAGGTTGTCACACAATGGAACGCTAGAAATCATTGCGGTAGCCG	1B	257.663	0.1	0.18	0.1638		0.0634921	0.118922	0.11185		0.185185	0.301783	0.256247
1102277	TGCAGCCTTTCGGAGGTACCACCATGGAGTACGGCGACAGCACCACCACGGTCGGGTCCG	1B	268.944	0.375	0.46875	0.358887		0.419355	0.486993	0.368412		0.269231	0.393491	0.316073
1122523	TGCAGCCTTTCGGAGATACCAGCATGGAGTACGGCGACAGCACCACCACGGTCGGGTCCG	1B	269.268	0.431818	0.490702	0.370308		0.46875	0.498047	0.374022		0.333333	0.444444	0.345679
2281877	TGCAGTGCACCATCTCGCTGGCCCACCCTTTCCTCGACGTTCCCCATGGCAGTGCTGCTAGCAGCCGCC	1B	261.198	0.382022	0.472163	0.360694		0.369231	0.465799	0.357315		0.416667	0.486111	0.367959
3034527	TGCAGCGCTCTGAAATTCGTGCGGATCATTGTATACTGCCCG	1B	269.455	0.391304	0.476371	0.362906		0.446154	0.494201	0.372084		0.259259	0.384088	0.310326
1047255	TGCAGCCGCATCACCGAGCGGCAACCTCGCCGCCACACTACTGCACGAGGACAGCGCCACCGCATCGCC	1B	20.4325	0.116279	0.205516	0.184398		0.118644	0.209135	0.187267		0.111111	0.197531	0.178022
1068732	TGCAGGCGATTCTGCAAGCACGTGTGGGCAGGAACGTTGATGGCCTTGACCTCAACCTTTACCACCAGT	1B	268.057	0.280899	0.403989	0.322386		0.34375	0.451172	0.349394		0.12	0.2112	0.188897
3034537	TGCAGTTCCTGACCAAGGTCCCCTGTCAGAGCATCCG	1B	244.103	0.208791	0.330395	0.275814		0.153846	0.260355	0.226463		0.346154	0.452663	0.350211
1096233	TGCAGGGTTCCACGGCTGCTCTTCCGCCGCCGCAGCCGCAGCGAGACGAGGGCCACCGCGTCCCCGTCG	1B	52.1852	0.355556	0.458272	0.353265		0.285714	0.408163	0.324865		0.481481	0.499314	0.374657
4992469	TGCAGTAGTGTAGCTACAAGGGAGGCGGGTTTTGGTGGTGGGCGTGGTACCATCTCCCG	1B	-	0.10989	0.195629	0.176493		0.109375	0.194824	0.175846		0.111111	0.197531	0.178022
1099129	TGCAGGAAATCATCGTCGCTGTAGCCGTCCTTGAGCCTCTCGTTGAGCACCGCCACGAACCCCG	1B	268.944	0.395604	0.478203	0.363864		0.461538	0.497041	0.373516		0.230769	0.35503	0.292007
1113340	TGCAGGAAATCGTCGTCGCTGTACCCGTCCTTGAGCCTCTCGTTGAGCACCGCCACGAACCCCG	1B	269.23	0.0652174	0.121928	0.114495		0	0	0		0.230769	0.35503	0.292007
1103881	TGCAGACTAATATTGCCCCATCTTTCGTCAATCAGTCATGATTAGCCGTCCTATATTTGTCGTGCCCGA	1B	260.617	0.120879	0.212535	0.189949		0.0454545	0.0867769	0.0830117		0.32	0.4352	0.3405
2289154	TGCAGGTCTTGTGTGACTGACTGATACTTGAGCTGTAACTTGTGCTTTGGTCAGGGCTCGAGCTTTTCA	1B	261.198	0.0795455	0.146436	0.135714		0.015873	0.0312421	0.0307541		0.24	0.3648	0.29826
3941284	TGCAGGACGACACCACACATTGTCGAGCCGCTGCCCGCACCCCG	1B	-	0.344828	0.451843	0.349762		0.412698	0.484757	0.367262		0.166667	0.277778	0.239198
1194234	TGCAGAGAGTCCTCCGAGATGCCAACATTGAACAGCATGATCTGCTTGAGCTGCGGAAAACTCGGCGGT	1B	269.268	0.494505	0.49994	0.37497		0.461538	0.497041	0.373516		0.384615	0.473373	0.361332
1108404	TGCAGAGAGTCCTCCGAGATGCCAACATTGAACAGCATGATCTGCTTGAGGTGCGGAAACCTCGGCGGC	1B	269.016	0.409091	0.483471	0.366599		0.454545	0.495868	0.372925		0.272727	0.396694	0.318011
1130276	TGCAGGCGCGGACAACATGGTGCAGCCGCTGCGGCGCGTCCATCTCCGCGCCGCCG	1B	-	0.384615	0.473373	0.361332		0.4375	0.492188	0.371063		0.259259	0.384088	0.310326
1268315	TGCAGAGGTTGCAGAGGTTCTGATTTATGAGAAGCGACCACACTGATGTGCCCTCCG	1B	267.598	0.0879121	0.160367	0.147508		0.121212	0.213039	0.190347		0	0	0
1085895	TGCAGAGGTTGCAGAGGTTCTGATTTATGAGAAGCGACCACACTGATGTTGCCCTCCG	1B	269.088	0.157303	0.265118	0.229974		0.140625	0.241699	0.21249		0.2	0.32	0.2688
3947146	TGCAGTTGCGCACGGTCCACGAACGAGCAACTGCACCCCG	1B	-	0.103448	0.185493	0.16829		0.0483871	0.0920916	0.0878511		0.24	0.3648	0.29826
1108749	TGCAGCAACATGACGTGCGGTGATAGAAAAATAGAGTGCTCACCTACCCG	1D	16.4015	0.0659341	0.123174	0.115588		0.030303	0.0587695	0.0570426		0.16	0.2688	0.232673
3952588	TGCAGGTTGTTGCTGTTGTACAATGAGCTGGTCCG	1D	-	0.356322	0.458713	0.353504		0.241935	0.366805	0.299532		0.36	0.4608	0.354632
1258616	TGCAGCTGCCATCCCCAACACCACCACGTCGGGCTGCTGTCAGTGACCACATTGGTGCCG	1D	37.4468	0.296703	0.417341	0.330254		0.323077	0.437396	0.341739		0.230769	0.35503	0.292007
3948351	TGCAGTACCTGCGCCCGCCGCCGCCCCCTCCAAAGATCCCGCTGACAGACGTCCG	1D	60.7605	0.386364	0.474174	0.361753		0.460317	0.496851	0.37342		0.2	0.32	0.2688
2241839	TGCAGAAGCTCATTTCCTTTGCTTTCTTGAGAACGATGCTGCCTTGGTCGACATTAGTGTAGAACTTGC	1D	-	0.164706	0.275156	0.2373		0.183333	0.299444	0.254611		0.12	0.2112	0.188897
1044699	TGCAGACAAGGACTTGTTGTAGAAGGCGAACCCTCGCCAATAAAGAGCGACGTGGTGATCTTTGCTACC	1D	72.7398	0.174419	0.287994	0.246523		0.1875	0.304688	0.25827		0.136364	0.235537	0.207798
3032438	TGCAGTGCCCACTCCTCCGTGAATCCGCGGAGGCATGCACACACCG	1D	-	0.136364	0.235537	0.207798		0.174603	0.288234	0.246694		0.04	0.0768	0.0738509
1205716	TGCAGTGCACCTGTGTTGGAGAAGTTTCTTCCAAGAGTTCCATGGCGGAGCTGGTGGTCACCATGGCGA	1D	9.30399	0.387097	0.474506	0.361928		0.348485	0.454086	0.350989		0.481481	0.499314	0.374657
3024625	TGCAGCTATCAATTACAAGGGATTCCAACGCTGTGGGGTGCTCTCCG	1D	8.69278	0.422222	0.487901	0.368877		0.375	0.46875	0.358887		0.461538	0.497041	0.373516
2244110	TGCAGTTGATCATTTAGTGTCCTGACACGATTTAGATCACTCAGCCATGGGCTCGACAATTTTTCAATC	1D	-	0.229885	0.354076	0.291391		0.203125	0.32373	0.27133		0.304348	0.42344	0.33379
3029942	TGCAGCATGGCCAACTCCAACCTGAGCAGCACCAGAGCGGCGCCG	1D	15.7517	0.435294	0.491626	0.370778		0.311475	0.428917	0.336932		0.25	0.375	0.304688
1218357	TGCAGACATCCCGATGCGAACGGATGCGTGAGATTTCGGGTTCAGCTGTGCTCCG	1D	9.28813	0.0574713	0.108337	0.102468		0	0	0		0.217391	0.340265	0.282375
1099289	TGCAGATACTCGGCAAGAGTGTTGCGTTCGGCAAAATGCACTTGGCTTACCCCCTTTGGCAAAGCCAGT	1D	19.4879	0.255814	0.380746	0.308262		0.196721	0.316044	0.266102		0.4	0.48	0.3648
5411138	TGCAGTTTAAGTTCACCGAGTATTTGATCGGTGATTTTAGGCATGATCATCACGCTCCAGAAGATGTGC	1D	-	0.108696	0.193762	0.17499		0.0923077	0.167574	0.153533		0.148148	0.252401	0.220548
5411902	TGCAGCTTTGGAAGTGGGAGCTGCTCGCGCTCGCGCTCGTCTGCGGCCGTCTCGTCTCCG	1D	-	0.0978261	0.176512	0.160934		0.0769231	0.142012	0.131928		0.148148	0.252401	0.220548
5325193	TGCAGGAGAAGAACCAAGATGCCCTCGAGGCGAACCTACGCTTCGTCGAGGTGCCG	1D	50.1484	0.0888889	0.161975	0.148857		0.0769231	0.142012	0.131928		0.12	0.2112	0.188897
5367763	TGCAGGGCGAGGTCATGGGTCTCCAGCGGGTGGCCG	1D	75.0638	0.166667	0.277778	0.239198		0.142857	0.244898	0.21491		0.238095	0.362812	0.296996
1125459	TGCAGAATACTCGGCTACGACGTGCCCAAAGGCACCACCATTCTTGTGAATGTTTGGGCCATCTCTAGA	1D	31.6905	0.127907	0.223094	0.198208		0.0952381	0.172336	0.157486		0.217391	0.340265	0.282375
1233449	TGCAGATTAGGAATAGTTGAGCTTCAGAACGCAAGGCAAACTTACTTGCTTGAGGACCG	1D	25.3127	0.119565	0.210539	0.188375		0.0307692	0.059645	0.0578662		0.333333	0.444444	0.345679
1096645	TGCAGCCATTGCCTATAGCAACTCCGTTCGTCGGCGTAGTCCTCATGTCGGACTGAGTGGGGGGCGAAC	1D	23.0323	0.325843	0.439338	0.342829		0.467742	0.497919	0.373957		0	0	0
1107521	TGCAGACAGCGAGGGTGCAGCGAGGCCTCGCGTCCCAGATCTCCCTGCGTCTACACCCACACCG	1D	24.6047	0.425287	0.488836	0.369356		0.492063	0.499874	0.374937		0.25	0.375	0.304688
3958403	TGCAGATCTGCTTGGAGGCCGCGGAGCTGCTTCTTCTCCTCCGCCCG	1D	23.6024	0.348315	0.453983	0.350933		0.421875	0.487793	0.368822		0.16	0.2688	0.232673
5970826	TGCAGATCTGCTTGGAGGCCGCCGAGCTTCTTCTTCTCCTCCGCCCG	1D	-	0.11828	0.208579	0.186826		0.0151515	0.0298439	0.0293986		0.37037	0.466392	0.357631
1110715	TGCAGGTGGCGGCCTAGCAGCAGCAGCGATCAGCACTCTGCTCCATCACCATGTGGCCG	1D	23.0323	0.348837	0.4543	0.351106		0.42623	0.489116	0.369499		0.16	0.2688	0.232673
1105137	TGCAGCCGCCAAGATAGGCTTTGTGCCGTTGAATTGCTTCCTTGACGCGAGTCCTGAACCCG	1D	23.0323	0.344444	0.451605	0.349631		0.421875	0.487793	0.368822		0.153846	0.260355	0.226463
4395953	TGCAGTGGTCCATCTTGTTCCACTGCTCTCCTCCCG	1D	23.0323	0.348315	0.453983	0.350933		0.415385	0.48568	0.367738		0.166667	0.277778	0.239198
4991378	TGCAGGGACGGCATCTCCCCGAAGCGGCGGCAGGCCGCGAGGCGCGACCTCCCCG	1D	51.2897	0.108696	0.193762	0.17499		0.0909091	0.165289	0.151629		0.153846	0.260355	0.226463
1080456	TGCAGGATAAGAGATCTTTTCCAGAAAGGCCTGAGCTCATGATGGTCTTAATATGGGTAAGCCG	1D	11.0624	0.390805	0.476153	0.362792		0.484375	0.499512	0.374756		0.0434783	0.0831758	0.0797167
2273261	TGCAGCGCCTCCCCTCTCGACATCATCGTAGCAGCACCTCGCCTTTACCG	1D	14.7676	0.152174	0.258034	0.224743		0.169231	0.281183	0.241651		0.111111	0.197531	0.178022
1023149	TGCAGGTTCTCCGGAGGTGACGACATCCCATCCAAGCAGCCAGATAAACCTGGCTCCCCCTCTGACCGA	1D	42.8882	0.0714286	0.132653	0.123855		0.015873	0.0312421	0.0307541		0.238095	0.362812	0.296996
1047274	TGCAGAAAGTGATGTAGTATTCTCTGTGGAGGGAAACAATAATAAAGTGTTTGGTTTTACAAAGTCTCC	1D	48.0302	0.352273	0.456353	0.352224		0.253968	0.378937	0.30714		0.4	0.48	0.3648
1068180	TGCAGAGTTAAAAACATTGTTCTGGCTGTCTGCACGATAGCACCAATTCGCCTGGCTGTGTGGAGTCCG	1D	23.0323	0.478261	0.499055	0.374527		0.492308	0.499882	0.374941		0.407407	0.482853	0.36628
1233012	TGCAGGTGTCCCATTTGAATTAAGAAAACAAACAAGCTCAGTCGTCGGTGTGTTCAACTCCG	1D	25.7664	0.483146	0.499432	0.374716		0.444444	0.493827	0.371895		0.423077	0.488166	0.369013
1254492	TGCAGCTGGAGGTGGTTGGTGGCAACGAGTTGTCTGGCGTGCCTAGTCATGTGGCTTTGTTGAGGACGG	1D	25.4246	0.340909	0.44938	0.348409		0.31746	0.433359	0.339459		0.4	0.48	0.3648
1119069	TGCAGAGGTGCCATCAAGTGTTGTTCGGTTAGGACATCTGATGTGCCTATATGTTGATCCG	1D	-	0.284091	0.406767	0.324037		0.328125	0.440918	0.343714		0.166667	0.277778	0.239198
1150707	TGCAGCTGCCCCCGACAGCATCTGTCTTGGATCCAGCGCGTCTGCTGCGGGATCCG	1D	23.6734	0.466667	0.497778	0.373886		0.47619	0.498866	0.374432		0.444444	0.493827	0.371895
1122764	TGCAGCGTTGGTCACAGGGAAAATTATGATGTCTTCTTTGTCTACCTCTGTCCG	1D	-	0.488095	0.499717	0.374858		0.474576	0.498707	0.374353		0.48	0.4992	0.3746
1119875	TGCAGGCGGACTGCCGCCGCCAACCACGCCACGCAGTTTCGTTTGGTGCCGCCGACAAACGCCACGCCG	1D	24.4023	0.443182	0.493543	0.371751		0.460317	0.496851	0.37342		0.4	0.48	0.3648
1251938	TGCAGGCGGACTGCCGCGCCGCCAACCACGCCACGCAGTTTCGTTTGCTGCCGCCGACAAACGCCACGC	1D	25.4246	0.5	0.5	0.375		0.5	0.5	0.375		0.5	0.5	0.375
1153092	TGCAGGAGGTCGTCCATGGCGGCGGAGAAGGGGCTGTTGGGGAGGAGCAGGAGGAGGCAGGAGACGAAG	1D	22.6808	0.406593	0.48255	0.366123		0.359375	0.460449	0.354442		0.481481	0.499314	0.374657
1083021	TGCAGCTCGGCCGCACGCGCCGCTGCGACCAGGAGATGGCGCCCACGCCGCCG	1D	28.2651	0.301075	0.420858	0.332297		0.348485	0.454086	0.350989		0.185185	0.301783	0.256247
3021667	TGCAGCCCCTGCAAATGCCAAACCATCATGAGGATTAACCG	1D	25.4246	0.329545	0.44189	0.344257		0.31746	0.433359	0.339459		0.36	0.4608	0.354632
7348209	TGCAGGCGCCGCAAAGCAGAAAACAGCTATAACCG	1D	-	0.395349	0.478096	0.363808		0.354839	0.457856	0.35304		0.5	0.5	0.375
3957454	TGCAGTCCCACGCGCCTTGGATCATGTCGGTAGAGCGCCG	1D	25.4246	0.375	0.46875	0.358887		0.409836	0.483741	0.366738		0.296296	0.41701	0.330061
3955768	TGCAGTGCAACATGTGATGTTGTACTCGCTGGCGGACCTCGCCG	1D	147.064	0.0659341	0.123174	0.115588		0.030303	0.0587695	0.0570426		0.16	0.2688	0.232673
1014134	TGCAGAGGATGCAGCACCACGCGTGCTGCGTGGAAGCATCCCCGCTGCCG	1D	148.767	0.0537634	0.101746	0.0965698		0.030303	0.0587695	0.0570426		0.111111	0.197531	0.178022
3533149	TGCAGATTCCGCTTCCCTAGTGCAATTCCTAGAGCCG	1D	24.9431	0.430233	0.490265	0.370085		0.451613	0.495317	0.372648		0.375	0.46875	0.358887
3952001	TGCAGCGGATCAACTTCCCGGGCTTTTTCCGTGAAAGCGCCG	1D	171.487	0.363636	0.46281	0.355713		0.359375	0.460449	0.354442		0.375	0.46875	0.358887
1254738	TGCAGTTTGAAACATAGAATTCGTGGTGTACCATATATAGTATGAGTACTAAAAAACTGATTAAGTTGT	1D	28.6107	0.470588	0.49827	0.374133		0.491803	0.499866	0.374933		0.375	0.46875	0.358887
1111633	TGCAGCCTTGGATCCATTAAATATTAAAGTGACCACCAAATAGTACTAGTAGGAGGTCCGTCCG	1D	25.4246	0.325843	0.439338	0.342829		0.322581	0.437045	0.341541		0.333333	0.444444	0.345679
1142437	TGCAGCAGCCTTCTGCTTTGCAAGTGCTGGGAATCGCGTCATGATGAGGAAGACGAATACGATTACGTC	1D	26.1289	0.292135	0.413584	0.328058		0.34375	0.451172	0.349394		0.16	0.2688	0.232673
1031269	TGCAGTGGCGGCACGACAAGGAGGCGCCTTCGTCCTGTACGTAAACTTCGGAAGAATCGTAGTCATACT	1D	25.4246	0.352941	0.456747	0.352438		0.344262	0.451492	0.349569		0.375	0.46875	0.358887
1159902	TGCAGCCAGCCCCTCGTGTTAGATTCTGCTTGTGATTCATGTTCCCAGACCTGCATGTTCCTGACAGAA	1D	26.1289	0.465909	0.497676	0.373835		0.483871	0.49948	0.37474		0.423077	0.488166	0.369013
1090865	TGCAGGTGCGGAAACAGGATAGTGACGAGGCGCATGCCATCGTTGAGTTCCCG	1D	-	0.488636	0.499742	0.374871		0.47619	0.498866	0.374432		0.4	0.48	0.3648
1025511	TGCAGCTTGCGGAGGTCCTGGAGGAGTAGACGGAGGGGCCGCTGGGCTCGCCGACGAAGCGGCGGAGTC	1D	-	0.433333	0.491111	0.370516		0.439394	0.492654	0.3713		0.416667	0.486111	0.367959
1249575	TGCAGCAGCACCTGCCGCGGGTATAGGAGGGCTAAGATGCCGCAGAAGCCG	1D	24.9431	0.448276	0.494649	0.37231		0.460317	0.496851	0.37342		0.416667	0.486111	0.367959
3960506	TGCAGCTGGCATAACGTGGTCATGGCCCCACGGTGACGAAGGCTCCG	1D	24.9431	0.433333	0.491111	0.370516		0.446154	0.494201	0.372084		0.4	0.48	0.3648
1228680	TGCAGAATAGGCTAGCAGTGATGGGTGTGGCTGTGAGGAGCACCCGCCACTGATCTCCG	1D	35.2851	0.304348	0.42344	0.33379		0.307692	0.426036	0.335282		0.296296	0.41701	0.330061
4007915	TGCAGGCCAAGAAGATAGACGCCAACCCAAGGGACTACCTTACCTTCTTCTGCTTAGCGAACCG	1D	84.8391	0.420455	0.487345	0.368592		0.412698	0.484757	0.367262		0.44	0.4928	0.371374
3533288	TGCAGGCACCCATGAAGGCGAAGATGGATCCTCACCG	1D	98.6355	0.230769	0.35503	0.292007		0.212121	0.334252	0.27839		0.28	0.4032	0.321915
1137738	TGCAGCGGCAACGACGTCTCCATGCCTACATCCTCCCCCAGCGCAGCCACACGCACGAGGCATGCAGCC	1D	94.2457	0.386364	0.474174	0.361753		0.492063	0.499874	0.374937		0.08	0.1472	0.136366
977490	TGCAGCTAGAGGGAGAGAGCTTTGTAGTAGTACGTAGTAGAAAAGAAAAGCTCACCGTCCAGCGGGTGC	1D	33.5244	0.129412	0.225329	0.199942		0.0983607	0.177372	0.161641		0.208333	0.329861	0.275457
1264620	TGCAGCTAGAGGGAGTGAGCTTTGTAGTAGTACGTAGTAGAAAAGAAAAGCTCACCGTCCAGCGGGTGG	1D	33.5244	0.129032	0.224766	0.199506		0.106061	0.189624	0.171645		0.185185	0.301783	0.256247
1266085	TGCAGCCGCGGCGGCAGGTGGAGCGGCAGGAGCTTGCCCCTGTAGAACAGCTCGTCCGCCG	1D	-	0.111111	0.197531	0.178022		0.078125	0.144043	0.133669		0.192308	0.310651	0.262399
3021124	TGCAGGTTAGTTCTTCCACTTGCTTGTCATGTTTTGCCG	1D	-	0.494118	0.499931	0.374965		0.466667	0.497778	0.373886		0.44	0.4928	0.371374
1104913	TGCAGCGTCGCTACTGACTTTGACTATACGTGGTGACCATCCCAGCCAACCG	1D	36.083	0.306818	0.425362	0.334895		0.323077	0.437396	0.341739		0.26087	0.385633	0.311277
3021397	TGCAGAAATAAGTCAAGATCCAGCATATCCTTCAATGCCCG	1D	54.0174	0.238636	0.363378	0.297356		0.109375	0.194824	0.175846		0.416667	0.486111	0.367959
1076412	TGCAGCTGTACCCACTCCATGGTCCTCTGAAACGCCTGCATCTACATTTATTTTCACGGTTCCTTCCGA	1D	53.1819	0.488889	0.499753	0.374877		0.484375	0.499512	0.374756		0.423077	0.488166	0.369013
1053578	TGCAGCCATTTGCAGGGATCGGGGCAGCAACTATCTGGGCTCGTCCATATTGGTGATCCAAGGGCTTTT	1D	58.1318	0.461538	0.497041	0.373516		0.439394	0.492654	0.3713		0.48	0.4992	0.3746
1100808	TGCAGGTTCCCGAACAGACCTCACACGTGCGGATACCCTGGGCACTCACGGCCTGGATTACGCACTGAA	1D	77.8169	0.483146	0.499432	0.374716		0.492063	0.499874	0.374937		0.461538	0.497041	0.373516
1080307	TGCAGGGTGATGTATTTACAGTTACTGTACAGTGTTTTTGGCTGGCCTGCCGATCAAACGACTTTGCTG	1D	51.8743	0.290698	0.412385	0.327354		0.274194	0.398023	0.318812		0.333333	0.444444	0.345679
2335249	TGCAGGGTGCTTGAGTCTCCTGGCATGGACTGGCATGGCAAGTTATTGCGGAACTGCACCCACATGACA	1D	-	0.179775	0.294912	0.251426		0.0645161	0.120708	0.113422		0.444444	0.493827	0.371895
1266946	TGCAGCTGCCCCGCTCCTTCCGTTTCTAGCTAGCCCACCATCAACTTGGATCTTGGCCACTCCCATGTC	1D	147.604	0.449438	0.494887	0.37243		0.396825	0.47871	0.364128		0.423077	0.488166	0.369013
3935186	TGCAGACGACGGGTCGGGCGTCGTTGCGTGTATTCTACGGCCACCG	1D	-	0.21978	0.342954	0.284145		0.123077	0.215858	0.192561		0.461538	0.497041	0.373516
1100652	TGCAGGTATTAGATCCACTAGTGGATATAATCTCTTGGAACCGAACATAGCCTTATGCACCG	1D	53.9418	0.076087	0.140595	0.130712		0.0454545	0.0867769	0.0830117		0.153846	0.260355	0.226463
1288853	TGCAGCTGTAAGCGTTAGCACTTCGGGTCCAATGGGAGTGGCTTCGCCG	1D	-	0.288889	0.410864	0.32646		0.353846	0.457278	0.352726		0.12	0.2112	0.188897
3951542	TGCAGGGCACCTACAAGGAGAGCCAGAGGTCGAGCTGTCGGGCTGCCG	1D	54.0788	0.47191	0.498422	0.37421		0.46875	0.498047	0.374022		0.32	0.4352	0.3405
1072300	TGCAGACTTTTGGTGATGCATTAGGCCTTTGCACAAATTTTGCGAAGTGCTCAGCCACTCCCATTCAGT	1D	58.7888	0.0978261	0.176512	0.160934		0.123077	0.215858	0.192561		0.037037	0.0713306	0.0687866
4992714	TGCAGATCTGGGCACCATGGATACCCAGACCACCG	1D	48.2336	0.191011	0.309052	0.261295		0.0923077	0.167574	0.153533		0.458333	0.496528	0.373258
1139735	TGCAGCACCTCATGCGACAGAGAGACGACGCGTTTGCCAGGGTCAGATCCGCGGGCAACGCTCGGAATC	1D	48.1644	0.166667	0.277778	0.239198		0.0769231	0.142012	0.131928		0.4	0.48	0.3648
1721768	TGCAGGTGCAACATATAGAGATGGCGACAAGACTTCATCAAGCACATGATCCTCATGATGTGAAACATT	1D	-	0.0752688	0.139207	0.129518		0.0757576	0.140037	0.130232		0.0740741	0.137174	0.127766
1072132	TGCAGCACATGCAAGATGCCATGCATGCGGAAGCGTCTGCGTTGCTGAAGGCCATCCATGTTGCTGAAC	1D	-	0.223529	0.347128	0.286879		0.290323	0.412071	0.32717		0.0434783	0.0831758	0.0797167
3020848	TGCAGAATCCCAAATGGAACATCAATGAAGAATGAGCCTCATGCCG	1D	-	0.170455	0.2828	0.242812		0.225806	0.349636	0.288513		0.0384615	0.0739645	0.0712291
3222465	TGCAGCTCGCCTAGAGCCTCGCGTTTGGCAAGGTCTGCCG	1D	46.7533	0.453488	0.495673	0.372827		0.360656	0.461166	0.354829		0.32	0.4352	0.3405
4397889	TGCAGTAGCAATACGTCGAACAGGTGGTGTGCGTCTTCAGGGCTGAGCGTCCCG	1D	-	0.5	0.5	0.375		0.492063	0.499874	0.374937		0.48	0.4992	0.3746
996091	TGCAGAGCATCATGGGTGGAGCAATGAAGCATGACCGATGCTTCAAAGAATTACACGCGCGACACCGAG	1D	140.107	0.153846	0.260355	0.226463		0.107692	0.192189	0.173721		0.269231	0.393491	0.316073
1022946	TGCAGAGCATCGTGGGTGGAGCAATGAAGCATGACCGATGCTTCAAGGAATTACACGCGCGACACCGAG	1D	48.5701	0.164835	0.275329	0.237426		0.125	0.21875	0.194824		0.259259	0.384088	0.310326
3020901	TGCAGCCTGATTAGTATCATGCCTATCGAGCTACCAGTGGTGCTGCTTGATCCTCTTTAGCAAGCTAGC	1D	57.4658	0.393258	0.477212	0.363347		0.353846	0.457278	0.352726		0.5	0.5	0.375
1205177	TGCAGCCTCCGCTTCTCCAGGCGATGGGGACGCACGAGCTCAATGGGGGAGCAGCGACGCGGAGTAGCT	1D	78.9055	0.448276	0.494649	0.37231		0.483871	0.49948	0.37474		0.36	0.4608	0.354632
1107642	TGCAGCAGTCCCGTGGTTTCGGTAGCGAGTTCTGATTCCCTGACCAGCCG	1D	53.8666	0.360465	0.46106	0.354772		0.409836	0.483741	0.366738		0.24	0.3648	0.29826
5341814	TGCAGGTGACAGGGTCGCGGCAATCCACGGCGCGATGTCGAGGCTTGAGACAGTGGAAGCAGAGGCCTT	1D	-	0.0561798	0.106047	0.100424		0.0151515	0.0298439	0.0293986		0.173913	0.287335	0.246054
2246388	TGCAGGAGGGACATGCTGTTCGCGGGAGTATCGTGGAGTTTCGACGTGTTGAAGCTGCAAGGCAAGCCG	1D	28.1935	0.318182	0.433884	0.339757		0.349206	0.454523	0.351227		0.24	0.3648	0.29826
1126197	TGCAGCGATGCGGTCTGGTGTCGGCGCCGACGGAGTTCCCGTCTTCTTCCCTGCATCGCGAGCGCAGTG	1D	-	0.311111	0.428642	0.336775		0.123077	0.215858	0.192561		0.2	0.32	0.2688
1119439	TGCAGCGAGTTACGTCCACCAATCACCTGCACCTGCGGTCCGAGCGCCTAGGCTCCG	1D	51.2897	0.142857	0.244898	0.21491		0.09375	0.169922	0.155485		0.259259	0.384088	0.310326
2303197	TGCAGGGCCGTCGAGCAAGGAAAACCCTATTTGCTGCACATGGCAGCAAAATAGCCG	1D	52.1425	0.0989011	0.178239	0.162355		0.0923077	0.167574	0.153533		0.115385	0.204142	0.183305
7488704	TGCAGCTCACAGCGGTGCCGAGGAGAAGCATGGGGAGGCCCG	1D	-	0.0652174	0.121928	0.114495		0.0923077	0.167574	0.153533		0	0	0
1211876	TGCAGTCGCTGACATGGACTATCAACTTCTGCTTGCACTAGACGCAACGCTTAGGTTGCATATTAGCCG	1D	9.60577	0.315217	0.431711	0.338524		0.272727	0.396694	0.318011		0.423077	0.488166	0.369013
5573389	TGCAGGACAAGCTCGTTTTCTTGGTTCCTTCCTCCG	1D	-	0.314607	0.431259	0.338267		0.285714	0.408163	0.324865		0.384615	0.473373	0.361332
3953703	TGCAGTAGTTTGAACAGCAGCAGCAAGCGAGGAGGACGGAAACGTCGACGGCGACCACCGCGGTGGCGC	1D	-	0.384615	0.473373	0.361332		0.276923	0.400473	0.320284		0.346154	0.452663	0.350211
6043252	TGCAGGGGCTAGAGCTCAGAGTTCGTCCGCTGGTGAATTGCGCCGTCGGCGCCGAGAGATTCGTTTAGG	1D	-	0.241758	0.366622	0.299416		0.30303	0.422406	0.333193		0.08	0.1472	0.136366
5582656	TGCAGCGGCGCCTCGCTCACATGGGCTTCCCACATCCG	1D	-	0.0869565	0.15879	0.146183		0.0769231	0.142012	0.131928		0.111111	0.197531	0.178022
6006140	TGCAGAGTTGCTTCTATGGTTTTGGATCGATGCGGGCCG	1D	-	0.0769231	0.142012	0.131928		0.0461538	0.0880473	0.0841712		0.153846	0.260355	0.226463
1123709	TGCAGGGCCTTTGTCTTCGTCTTCCTCCCCCGCGCTTGCCTGGCTGAGGGAGCAGAGAGCCCCGACGAC	1D	156.307	0.438202	0.492362	0.371152		0.354839	0.457856	0.35304		0.37037	0.466392	0.357631
1052127	TGCAGCTACTACTTAGAGATGATTCTAGTGGTCTTTGAATCTCCATCAAGCACTAGTAATTTTACTAGA	1D	102.707	0.0537634	0.101746	0.0965698		0.0151515	0.0298439	0.0293986		0.148148	0.252401	0.220548
5410493	TGCAGAGGAGGCCGGCGGCAGCTGAGCGCGGGTGGCGACCG	1D	-	0.144444	0.24716	0.216616		0.0793651	0.146133	0.135455		0.296296	0.41701	0.330061
1231763	TGCAGCAGACTAGCAACGAAGCTATTCACATTGTGGACACCATTCAGTTTCGTTGCCG	1D	41.2763	0.208791	0.330395	0.275814		0.153846	0.260355	0.226463		0.346154	0.452663	0.350211
2255767	TGCAGTTACCTCAGATGAGACGACCGCTGATCGAGCGCCGAGCAAGTACTGAGCAGCTCCACCAGCGCT	1D	61.1742	0.296703	0.417341	0.330254		0.0307692	0.059645	0.0578662		0.0384615	0.0739645	0.0712291
986173	TGCAGTCATAGCTAGCTTGCAGAGAAACTACGAAGAAGCTCTAAGAAGGAATGATGTCAAGGCCATCGT	1D	92.0555	0.0549451	0.103852	0.0984596		0.0153846	0.0302959	0.0298369		0.153846	0.260355	0.226463
1097261	TGCAGCGGCGGCGCGCAGCAACGAGTTGGCTTGGGCGGCGGTGTGTCCAAACCG	1D	46.626	0.144444	0.24716	0.216616		0.121212	0.213039	0.190347		0.208333	0.329861	0.275457
3023555	TGCAGATTTCATGATCAAATCCGGCTTATCTATGGTGCGAATCCG	1D	-	0.494118	0.499931	0.374965		0.5	0.5	0.375		0.48	0.4992	0.3746
4989657	TGCAGAAAAATCACTGTAAATATATTGGATGGCCG	1D	-	0.460674	0.496907	0.373449		0.484375	0.499512	0.374756		0.32	0.4352	0.3405
3532919	TGCAGAAAACAACCGTATTTGGTTATACGCACCGCCG	1D	110.632	0.5	0.5	0.375		0.451613	0.495317	0.372648		0.384615	0.473373	0.361332
1228088	TGCAGTTTACAAAACAAAAGTATCATAAACCAAGACACCAGTTAGCAATTAGCTACGCATCTTGCTTAT	1D	110.632	0.483516	0.499457	0.374728		0.421875	0.487793	0.368822		0.37037	0.466392	0.357631
1123562	TGCAGGTCGACCCGGCGCCGTCGTTGAAGATCACTTATGAAGTCACCACAACAAAGTACATGAAGTTCC	1D	68.9108	0.186813	0.303828	0.257672		0.169231	0.281183	0.241651		0.230769	0.35503	0.292007
2251950	TGCAGTTACCTGCCCATGCATCGATATGTAACTGAAGTTGCACATCGACTAAGCATGTGCAACCACATG	1D	72.5475	0.395604	0.478203	0.363864		0.363636	0.46281	0.355713		0.48	0.4992	0.3746
1252731	TGCAGTATGCCGCTGCTTGCCTTGGGAAGGACCCGTGCATGGGTGACGCCCGCATCCTCCG	1D	-	0.0752688	0.139207	0.129518		0	0	0		0.259259	0.384088	0.310326
3942999	TGCAGGTTCTTCTCGGGGGCCGTAGTCTGCGACGACGCCG	1D	86.5748	0.444444	0.493827	0.371895		0.323077	0.437396	0.341739		0.24	0.3648	0.29826
3934103	TGCAGCCAACAGTTGCATCCTCACGAACTTGCACTCGAAGCATGACAAGATCAGGACGTAGCTCATCGA	1D	51.2897	0.162791	0.27258	0.23543		0.145161	0.248179	0.217383		0.208333	0.329861	0.275457
1078337	TGCAGACGTGGTTTTGAGATGCAAAGCATATGTCTAACCTATTGCGAGACGATCTAATGTCTCGCCTCT	1D	71.1774	0.101124	0.181795	0.16527		0.03125	0.0605469	0.0587139		0.28	0.4032	0.321915
3532702	TGCAGGAGCGCAACAAACTGATGGTTATCCTCATTCCG	1D	78.3989	0.348837	0.4543	0.351106		0.25	0.375	0.304688		0.363636	0.46281	0.355713
4542690	TGCAGTAATAGGCAAACTTGTGAGTCGATTCATCTCCTTCCTCGCTGACAAGTACCGCCGCAGCTGATG	1D	61.5478	0.460674	0.496907	0.373449		0.460317	0.496851	0.37342		0.269231	0.393491	0.316073
1120023	TGCAGATAGCGATTTCCGTTTTGGGCATGCCCGACTACTTCTAGAACGCGACAACCATCCTCATCCGAG	1D	84.5924	0.391304	0.476371	0.362906		0.384615	0.473373	0.361332		0.407407	0.482853	0.36628
4395680	TGCAGGGCTGCCTCGGCTGAGAATGGCCAGGGTCGAGAGGCCGAGGCTGAGGTACAGCAAGAAGGCGTC	1D	-	0.0813953	0.14954	0.138359		0	0	0		0.269231	0.393491	0.316073
1071746	TGCAGGGCAATGGCTTCTACCACCATGTAGGCCAATGACGAGTGGCAATAGGAGAAGACGAGCCCCCTG	1D	80.2557	0.318182	0.433884	0.339757		0.301587	0.421265	0.332533		0.36	0.4608	0.354632
1267545	TGCAGTACTTGCGTCAAACCGCCTCCATCTTGCACTGCATCGGGGCCTCCGTCTCCGCTGCCG	1D	82.4871	0.130435	0.226843	0.201114		0.106061	0.189624	0.171645		0.192308	0.310651	0.262399
1253306	TGCAGCTGCACAGTGGCTCGTGCGAATCGTAACGCAGCTGGACGGACAAGATAATAGGGTGCCG	1D	-	0.191011	0.309052	0.261295		0.209677	0.331426	0.276504		0.148148	0.252401	0.220548
1215797	TGCAGACGGTAGCTGTTGTATGAATGTTTCTGTTTAGTTCCCTGGGACATGATTCCATACGCCG	1D	79.4173	0.113636	0.201446	0.181156		0.0625	0.117188	0.110321		0.25	0.375	0.304688
5323603	TGCAGCTGCCGCCATCCCTACCACCCTGTGTCGCCG	1D	86.2863	0.133333	0.231111	0.204405		0.09375	0.169922	0.155485		0.230769	0.35503	0.292007
3533707	TGCAGCCCCCAGCCTCGCGCGCCTCCTGCAATTCTCCCGCACGAACCCG	1D	55.6654	0.184783	0.301276	0.255892		0.184615	0.301065	0.255745		0.185185	0.301783	0.256247
3942314	TGCAGCTCGGCGAAGTGCAGGATAAAGATGCACCCCG	1D	-	0.183908	0.300172	0.25512		0.174603	0.288234	0.246694		0.208333	0.329861	0.275457
5410341	TGCAGAGTGTGAGTGTTCCCGTCCAGAGTGTGGCTGCATGTTGCGGCTGCTTCTCCATTTCGAGTTTTC	1D	-	0.3	0.42	0.3318		0.3125	0.429688	0.337372		0.269231	0.393491	0.316073
1215740	TGCAGGCATTCAAGGATCAAGCTGTGAGAAGAATCGCTATGCTCTGCATCTACGAACGCCG	1D	-	0.141176	0.242491	0.21309		0.101695	0.182706	0.166015		0.230769	0.35503	0.292007
4409521	TGCAGGAACAAGCAACGCGCACCCAGATCACCAACCAGATCCACTCCCCGGCCCGACAACCG	1D	-	0.107527	0.19193	0.173511		0.0909091	0.165289	0.151629		0.148148	0.252401	0.220548
2244413	TGCAGCTAAGCTCAACAAGTCAGTTCACTTCAGCCCGATACGAGCACTACATTTTCGATCTCAACTCCT	1D	226.782	0.215909	0.338585	0.281265		0.142857	0.244898	0.21491		0.4	0.48	0.3648
3950874	TGCAGCTCCCCTGGCTCCGCACTCAGCCATGCATGCCACCGTACTCAGGGGCGGACCCACGTAGACACA	1D	-	0.0879121	0.160367	0.147508		0.078125	0.144043	0.133669		0.111111	0.197531	0.178022
3021044	TGCAGTAATTTTTTAATCCTTCTGATGGTACAAATTATTAGTCCG	1D	103.976	0.267442	0.391833	0.315067		0.258065	0.382934	0.309615		0.291667	0.413194	0.32783
1082724	TGCAGGGTCAGGAAATTCCACAAGGGCAAGTGCCAACCGTGTCTGAAAAATTCCCGCCTGGCCCGAATT	1D	-	0.247059	0.372042	0.302834		0.266667	0.391111	0.314627		0.2	0.32	0.2688
1164082	TGCAGTAAAGGGGTACAGCGCCCGCCATAGCCGAGATGGGACTCTACCTCGCAACAGGCGATATATAGC	1D	196.081	0.0659341	0.123174	0.115588		0.0615385	0.115503	0.108832		0.0769231	0.142012	0.131928
1281918	TGCAGCTCCGCCACACTACCAATGAAGACAGTCCCAACACATTGAACGTTGCACTGGAGCAACCACACC	1D	-	0.0549451	0.103852	0.0984596		0	0	0		0.185185	0.301783	0.256247
1064070	TGCAGTTACATGTAGATTTGTCCTTTCGTCTCTCACAGCACTACGTGCATGTAGACAAAACCG	1D	121.089	0.0555556	0.104938	0.0994323		0.0769231	0.142012	0.131928		0	0	0
1058083	TGCAGATCTATAGGGTGGCTGATTCTCTGACGTGTAGTAGTATACAAAAATCTCCG	1D	124.68	0.0909091	0.165289	0.151629		0.112903	0.200312	0.18025		0.0384615	0.0739645	0.0712291
1033070	TGCAGCTTGATGGTGAGTTTGCCTGTTGTGGTAATGGGTACTTGTTGGATTCAGATTCGTGGCCTCTTA	1D	122.339	0.0555556	0.104938	0.0994323		0.0625	0.117188	0.110321		0.0384615	0.0739645	0.0712291
1067998	TGCAGCCGTCCCTGAGAAGCATGCCTCCTGCCTACAAGCTCTCCTTCACTAGGGGGACTCGTAGCGCGC	1D	78.5259	0.104651	0.187399	0.169839		0.0952381	0.172336	0.157486		0.130435	0.226843	0.201114
3951167	TGCAGCAAGTGACCTTCGAGGTGCTTCGCCAGCTATTTCGTCGGTCCG	1D	-	0.179775	0.294912	0.251426		0.222222	0.345679	0.285932		0.0769231	0.142012	0.131928
1125488	TGCAGCAGCACAGCAACCCGCATCAGCCCCAATATGTGGCCAGTTTGCCGCCGCCG	1D	49.9407	0.0705882	0.131211	0.122603		0.0819672	0.150497	0.139172		0.0416667	0.0798611	0.0766722
1205875	TGCAGCGCGACCTTCAGTGTTCAAGCTTGCATGAGTCTCTCTCTCTTGGCCGTCGTCGTCGTTCAATCC	1D	122.339	0.0697674	0.1298	0.121376		0.0793651	0.146133	0.135455		0.0434783	0.0831758	0.0797167
4003603	TGCAGCTACCCCTGTACATACATGGCGGCTACACGTCCG	1D	90.124	0.178571	0.293367	0.250335		0.125	0.21875	0.194824		0.35	0.455	0.351488
3958040	TGCAGGATAATGAGTCGATTTCGGCATGGTGTATTGTGTTGTAAACTTGTGATTGATAGTGACCGCCTA	1D	257.663	0.352941	0.456747	0.352438		0.33871	0.447971	0.347632		0.391304	0.476371	0.362906
5971309	TGCAGGGTAATGAGTCGATTTCGGCATGGAGTATTGTGTTGTAAACTTGTGATTGATAGTGACCGCCTA	1D	57.52	0.164835	0.275329	0.237426		0.184615	0.301065	0.255745		0.115385	0.204142	0.183305
1012819	TGCAGATTGTCAATACTAGAACCAGAGCGAGTCCTGTGGTAAGGCAGGCGCCGATGGCTCGCCG	1D	83.2936	0.10989	0.195629	0.176493		0.0454545	0.0867769	0.0830117		0.28	0.4032	0.321915
988067	TGCAGCATCCACGTTCAATTTTGCATTACCAGTCATCGGGGCCAACCACGACCG	1D	253.167	0.116279	0.205516	0.184398		0.046875	0.0893555	0.0853633		0.318182	0.433884	0.339757
3027237	TGCAGGGCCGAAGATTTGATAGTATCTTGGATGATGGCCG	1D	-	0.102273	0.183626	0.166767		0.129032	0.224766	0.199506		0.0384615	0.0739645	0.0712291
7478229	TGCAGCGGCTCGATCGATGATGTTCGTGCACAAGAGCACATCTATGGTGTGTACATGGGTTTGAACCAG	1D	-	0.141304	0.242675	0.213229		0.0454545	0.0867769	0.0830117		0.384615	0.473373	0.361332
3022727	TGCAGGACACAAGCTTGCACTGAGAAGATCTTCCGTGCCG	1D	-	0.0786517	0.144931	0.134429		0.0606061	0.113866	0.107383		0.130435	0.226843	0.201114
3944287	TGCAGCTGCCATGATCGGCCGATCCATCCTCGTCCCCCTCCTCCG	1D	233.357	0.0555556	0.104938	0.0994323		0.015625	0.0307617	0.0302886		0.153846	0.260355	0.226463
3941742	TGCAGTACTCCTAGCGTAACTGGTTTAGCTTTCCG	1D	-	0.208791	0.330395	0.275814		0.136364	0.235537	0.207798		0.4	0.48	0.3648
997489	TGCAGCTTAGGTTGTCACACGATGGAATGCTAGAAATCATTGCGGGAGCCG	1D	130.035	0.168539	0.280268	0.240993		0.109375	0.194824	0.175846		0.32	0.4352	0.3405
1131529	TGCAGCGCCTCTTTTATTGTTACTGTGAAAAGTTTGGAACGAGAAGGCACAAAGAGCTCCG	1D	128.229	0.22093	0.34424	0.284989		0.316667	0.432778	0.339129		0	0	0
977332	TGCAGGACGAGCACACACCATGGGCATGAAGGGCTGGCATAACAGAAAGCCCG	1D	-	0.091954	0.166997	0.153053		0.114754	0.203171	0.182532		0.0384615	0.0739645	0.0712291
7488350	TGCAGATCGAAAATCGAAGATTAGTTTGTTTCGAACGTGTTGCTTCTTCCG	1D	-	0.0879121	0.160367	0.147508		0.0923077	0.167574	0.153533		0.0769231	0.142012	0.131928
1091645	TGCAGCCTTTCGGAGATTCCACAATGGAGTACGGCGACAGCACCACCACGGTCGGGTCCG	1D	249.806	0.209302	0.33099	0.276213		0.166667	0.277778	0.239198		0.307692	0.426036	0.335282
3945765	TGCAGCTCAACAGGATATGTGGGTTGTAGCAGCACAAGATTGCTGCCG	1D	132.933	0.0898876	0.163616	0.150231		0.046875	0.0893555	0.0853633		0.2	0.32	0.2688
1096790	TGCAGCTGCCACCTCAGCAAATGGACCGCTGGGTGATGAGCCACCCGCGGACGTTCGTCTGGCTCGCAC	1D	132.476	0.102273	0.183626	0.166767		0.078125	0.144043	0.133669		0.166667	0.277778	0.239198
3023118	TGCAGACGACACCACAAACTCCACCAAACCCACAAACTCCG	1D	130.051	0.101124	0.181795	0.16527		0.078125	0.144043	0.133669		0.16	0.2688	0.232673
1205440	TGCAGGAGGGTGCAGCTGGGCTCCATGGCACTGCGCATGCCAGTTGCGTTTTGGGGCAAAGCCATGCCG	1D	132.62	0.0555556	0.104938	0.0994323		0.0153846	0.0302959	0.0298369		0.16	0.2688	0.232673
1105144	TGCAGCAAATACCACTTGCGGCGTCTTCAACGCCCGTTATAGGCGTTTTTGCAACCG	1D	132.476	0.0674157	0.125742	0.117836		0.015625	0.0307617	0.0302886		0.2	0.32	0.2688
1116170	TGCAGGTCACCCAGAGACCCTAAGAACTCTGGGAGGCGTCCTCCAGGCCCG	1D	268.057	0.0978261	0.176512	0.160934		0.106061	0.189624	0.171645		0.0769231	0.142012	0.131928
1102235	TGCAGGTCACCAAGAGATCCTAAGAACTCTGGGAGGCGTCCTCCAGGCCCG	1D	268.944	0.329545	0.44189	0.344257		0.380952	0.471655	0.360426		0.2	0.32	0.2688
4329681	TGCAGAATGTGCCAATGGAGCCGGAGGAACAAGTGCATATTGGGCACCG	1D	-	0.11236	0.19947	0.179576		0.112903	0.200312	0.18025		0.111111	0.197531	0.178022
1043427	TGCAGTGTCAGGTTGGTTAGTAGCTACTAATGGACAGCTACGAATGAAAAGAAAACGAAAATAAAGGCC	1D	132.856	0.363636	0.46281	0.355713		0.380952	0.471655	0.360426		0.32	0.4352	0.3405
1067657	TGCAGGTGACATCACTCCACTAACAGCAGTCATGTGCACCTTGATGCCACTTGCCACGAGACGAGGCGA	1D	133.543	0.0674157	0.125742	0.117836		0.015625	0.0307617	0.0302886		0.2	0.32	0.2688
1103239	TGCAGAGTCTCAATTACTACAAAAGAGAGCCAAACAAACTCAATTTGCACATCACCCG	1D	125.093	0.0952381	0.172336	0.157486		0.0655738	0.122548	0.115039		0.173913	0.287335	0.246054
3023398	TGCAGGGAAATGACCATGTCCAAGCCATACTTAACCG	1D	132.933	0.0588235	0.110727	0.104596		0.016129	0.0317378	0.0312341		0.173913	0.287335	0.246054
3939356	TGCAGAGGAAGTGGCGGAGGAGTGTCTCATGGAACTCATCGACCG	1D	132.856	0.0568182	0.10718	0.101436		0.015873	0.0312421	0.0307541		0.16	0.2688	0.232673
2243810	TGCAGTGTCTTTTTAGGGCAGTCGACACTTAACGCAAGGGAAGAAAATGTCGATATGCACTACTGTAAT	1D	133.543	0.2	0.32	0.2688		0.125	0.21875	0.194824		0.384615	0.473373	0.361332
7353530	TGCAGTTTCGCATAAGCAGGTCTCTGTCTGGGCCG	1D	-	0.114943	0.203461	0.182763		0.0634921	0.118922	0.11185		0.25	0.375	0.304688
1101118	TGCAGGGAGGGCCATGCATGCATGATAGGGGAGGACGATCCGTCGTGTCGTTGCAATAAAACCG	1D	285.93	0.0543478	0.102788	0.0975056		0	0	0		0.192308	0.310651	0.262399
4535896	TGCAGCAGGTCCTTGGACAATGCCAGCACCATTGGGGCCTTACAGAAAGCAATGCCCACCTCAGCACCG	1D	-	0.0869565	0.15879	0.146183		0.0769231	0.142012	0.131928		0.111111	0.197531	0.178022
1218473	TGCAGCAGCAGTAAAATTTTCAGCTAGAGCCAAAATTGACAAGACAATTTGTGCCG	1D	132.476	0.0681818	0.127066	0.118993		0.030303	0.0587695	0.0570426		0.181818	0.297521	0.253261
2248382	TGCAGCCAGCAGACTCAGTGCCTTCTGCCATCGAAGCAGCACCTCCGCCGCCAACACCCCACCAACTAC	1D	132.856	0.0561798	0.106047	0.100424		0.047619	0.0907029	0.0865894		0.0769231	0.142012	0.131928
1211822	TGCAGTTTCCGATCACGCAGCTATCTGTTGTTGCCTGCTTGCTCATGTGTTTTTGTGCCCTGGACCAGC	2A	16.5185	0.0898876	0.163616	0.150231		0.0322581	0.062435	0.0604859		0.222222	0.345679	0.285932
3026669	TGCAGGCTGTTCCTTGTCATCGTGGCCACCACACGCTCTGGCCG	2A	8.75936	0.127907	0.223094	0.198208		0.0483871	0.0920916	0.0878511		0.333333	0.444444	0.345679
1126529	TGCAGGATCTCGTAGTCCACGCGGTCCCCGTGCCGCGCCATGATCCGCTCCTGCTCCTGGACGGCAGCG	2A	4.22755	0.47619	0.498866	0.374432		0.491525	0.499856	0.374928		0.4	0.48	0.3648
3384614	TGCAGGCTATGCTCCTGCTTAGCCTAGCCAATGTATCCG	2A	0.775335	0.184783	0.301276	0.255892		0.121212	0.213039	0.190347		0.346154	0.452663	0.350211
5367268	TGCAGGAGTAGCGGCGGCGGCGCCGTCGTCTCTGTTGTCATCCCCG	2A	7.88141	0.202247	0.322687	0.270623		0.274194	0.398023	0.318812		0.037037	0.0713306	0.0687866
7352920	TGCAGCACCACCGCCTGTGTCGGCTGGAAGATCTGGTTCGTCAGCCCG	2A	-	0.241379	0.366231	0.299168		0.0634921	0.118922	0.11185		0.291667	0.413194	0.32783
1028519	TGCAGATCGTGCCATGGGGGAACATGGACTGGATGGCCACCAACTTCTACGGGCAGCCG	2A	148.923	0.482353	0.499377	0.374688		0.366667	0.464444	0.35659		0.24	0.3648	0.29826
1126225	TGCAGTTGGCTTTTAAATAACTCACGCACGTACTTGCAAACCTCCGTTGATTTTGCCTGGAACAGTGCA	2A	11.5665	0.329545	0.44189	0.344257		0.328125	0.440918	0.343714		0.333333	0.444444	0.345679
1203500	TGCAGGAAAGCTCTAGGCATTGTATTTAGCAACTGTATCAGTTTTATCACCG	2A	9.42911	0.336957	0.446834	0.347003		0.363636	0.46281	0.355713		0.269231	0.393491	0.316073
1115997	TGCAGGTGAGGTGAGGAGGTCAGGGGCGCGCGCGTGGATCTGAGGCGGCGACATCCG	2A	4.22755	0.413793	0.485137	0.367458		0.4	0.48	0.3648		0.454545	0.495868	0.372925
4017410	TGCAGCACTGACTTGGCGACGGCGGAGGCGGCCGCGCCCAAGATCGACCCTCCGAAAAGCGAGCTGCTC	2A	7.88141	0.170455	0.2828	0.242812		0.0483871	0.0920916	0.0878511		0.461538	0.497041	0.373516
4409132	TGCAGTTGAAGTAGGCTCCCTTTGGCCTGGATTTGGAGCTCACGTACGGCGCCATGAAGGCATACATGT	2A	7.88141	0.352273	0.456353	0.352224		0.33871	0.447971	0.347632		0.384615	0.473373	0.361332
1229325	TGCAGGAGACGCAACGCTCACGCACCACGCATGCAGGAGCTGCCGCACAGAGACTCGGCCG	2A	8.29411	0.0705882	0.131211	0.122603		0.0517241	0.0980975	0.0932859		0.111111	0.197531	0.178022
1134674	TGCAGCCTAGAGGCCTTTGGCAACGCGAACGTCAACGTCCTGCGGCATGCCG	2A	-	0.0769231	0.142012	0.131928		0	0	0		0.28	0.4032	0.321915
2367329	TGCAGAAGAAGTCGACGACGAGGACGGTCAGGGGCGCGGCGGCGAGGAGGAAGTCCCG	2A	9.93003	0.297619	0.418084	0.330687		0.383333	0.472778	0.361018		0.0833333	0.152778	0.141107
3949581	TGCAGCTATACCTCGTCCCCTCCGAGACGGTTATAGATCTTGCCGCCG	2A	139.888	0.206522	0.327741	0.274034		0.261538	0.386272	0.311669		0.0740741	0.137174	0.127766
1137635	TGCAGGAGGCAGCCGAGGACCTAAAATTCTCCGATGGTGGTGGCGGCGGCGGCCCAGATCCG	2A	8.84206	0.0568182	0.10718	0.101436		0.0163934	0.0322494	0.0317294		0.148148	0.252401	0.220548
1694578	TGCAGACAGTATGGAAGCAAACAACGTCGGCAGCGTGCCGCAGGCGGACAGAGACTTCAAGGAGCAGAT	2A	3.68983	0.154762	0.261621	0.227398		0.0847458	0.155128	0.143096		0.32	0.4352	0.3405
6041849	TGCAGGTCATGGCGTGACGCGGCGGCGCAGCTCGCCCCTGCGGCGACCCG	2A	-	0.144444	0.24716	0.216616		0.031746	0.0614764	0.0595868		0.407407	0.482853	0.36628
3937739	TGCAGCTTGGAACACACTGCTCGAAGGTGACGGGATGCCTGGGGCAACTGCTGATGCCG	2A	-	0.482759	0.499405	0.374703		0.492063	0.499874	0.374937		0.416667	0.486111	0.367959
1106113	TGCAGAGCCGAGGGCTGGGAAAAGGCACCTGCTTATACATCAATCACTGCCTCTGCTTCAAGAACTGCT	2A	4.45356	0.466667	0.497778	0.373886		0.430769	0.490414	0.370161		0.44	0.4928	0.371374
1700036	TGCAGCGGAGCGCCCAAGCATGGCATGGCCCCGCTGACCTCCTCCATGTAGTCCCG	2A	8.84206	0.146067	0.249463	0.218347		0.15873	0.26707	0.231407		0.115385	0.204142	0.183305
1716530	TGCAGACTTAGAACAGATCGGGCGTTTGTTTTGGGAATGGAAGCAAGCCCG	2A	8.84206	0.268817	0.393109	0.315842		0.30303	0.422406	0.333193		0.185185	0.301783	0.256247
6031276	TGCAGGTCATGGCATGGCATGGCGGCACAGCTCGCCCCTGCGGCGGCCCG	2A	96.913	0.193182	0.311725	0.263139		0.245902	0.370868	0.302096		0.0740741	0.137174	0.127766
1233719	TGCAGCTGGTATGGCATCAAGTGCCGCAAGCATCAAGTAAGTCACCAAGAGGTGATCACCG	2A	8.29411	0.4	0.48	0.3648		0.430769	0.490414	0.370161		0.32	0.4352	0.3405
1102870	TGCAGATTAGATTTTTGCCCTGCGATCCATCAATGAACTCCTCGTCGGCGACCAGCCTGGCGAGCACCT	2A	16.1762	0.163043	0.272921	0.235678		0	0	0		0.423077	0.488166	0.369013
1093367	TGCAGCAGGCAGCAATCAGCGCGCGGAGACAGACATTTCACATTTGCTGGCCG	2A	8.29411	0.144444	0.24716	0.216616		0	0	0		0.458333	0.496528	0.373258
1262957	TGCAGACCTCACCATATAGCTGGTGTTCAGGTGCCTAGAGGTATTGGGAAACTGACGGCGTTGCACAAG	2A	8.29411	0.174419	0.287994	0.246523		0	0	0		0.423077	0.488166	0.369013
3953505	TGCAGCCAGCTCATCTCCTTGCAGTCGCCGCGCTTCAGGCCGAGCTCCG	2A	9.46872	0.163043	0.272921	0.235678		0	0	0		0.423077	0.488166	0.369013
1089011	TGCAGCACAAGGCGTACCTATACTTTGGCAAAGCCAGCAACAACAAGCCGCTGGAGGCGCTCCTCCTCA	2A	16.1762	0.155556	0.262716	0.228206		0	0	0		0.44	0.4928	0.371374
1117152	TGCAGCACAAGGCGTACCTATACTTCGGCAAAGCCAGCACCAACAAGCCGCTGGAGGCGCTCCTCCTCA	2A	16.1762	0.152174	0.258034	0.224743		0	0	0		0.461538	0.497041	0.373516
1162223	TGCAGCAGAGGTGAACCAGCGATCGGATCCCCTCACAGTCCTTATCCCG	2A	10.7122	0.153846	0.260355	0.226463		0	0	0		0.44	0.4928	0.371374
3947846	TGCAGGTGTGGCGGCAGATGGTGATAGGTGAACAGATGGGCCCG	2A	-	0.144444	0.24716	0.216616		0	0	0		0.458333	0.496528	0.373258
1171378	TGCAGAAGTGCTACCTGCTGGGATTGGAGCTGGAACGGAATGCCCATCAAAGAAGAGGGAGCTATGGCG	2A	-	0.0804598	0.147972	0.137024		0	0	0		0.333333	0.444444	0.345679
4008032	TGCAGAACGCGAAGCAACGCTGGAGGTGCGGTGGCAGATGGTCATAGCTGGCGAGATGGCTTGCTACTA	2A	-	0.298851	0.419078	0.331265		0.0645161	0.120708	0.113422		0.12	0.2112	0.188897
4008628	TGCAGCAGCAGAGCTTCGGGCGACAGGTTCTCCGTGGCGCGCATCCG	2A	-	0.0674157	0.125742	0.117836		0.031746	0.0614764	0.0595868		0.153846	0.260355	0.226463
7341340	TGCAGTCCAAAACAGTTCACCTTGAAAGATTCAGTCTTGAGTAGGGAGATCCAGAGGCCG	2A	-	0.22619	0.350057	0.288787		0.0508475	0.096524	0.0918655		0.36	0.4608	0.354632
3533777	TGCAGCCCCAGGCTGAGGAGGACCAGGATCTGTATCGACCG	2A	8.25971	0.163043	0.272921	0.235678		0	0	0		0.423077	0.488166	0.369013
3960874	TGCAGCCTCGAGCGAGCTCGTCCACCTCAGCAGCGGCCG	2A	13.3363	0.144444	0.24716	0.216616		0	0	0		0.458333	0.496528	0.373258
3941427	TGCAGGGAGATTATCATCGAGTCGACGGCGCCCCTGGAGATGGACGCGCCTCCTCGCCCG	2A	53.4262	0.144444	0.24716	0.216616		0	0	0		0.48	0.4992	0.3746
3026469	TGCAGCGCAAACCCCTCTCGATTGTGCCTGGATTGCCG	2A	8.25971	0.153846	0.260355	0.226463		0	0	0		0.44	0.4928	0.371374
1099385	TGCAGACATGACAACCTCGGACGTACGTACGCGTGTACTCTCGGCCACTATTCAACTCAGTGCGATTGC	2A	8.29411	0.263736	0.388359	0.312948		0.3125	0.429688	0.337372		0.148148	0.252401	0.220548
5580964	TGCAGACGTGGCAACCTCGGACGTACGTACGCGTGTACTCTCGGCCACTATTCAACTCAGTGCGATTGC	2A	-	0.26087	0.385633	0.311277		0.30303	0.422406	0.333193		0.153846	0.260355	0.226463
987022	TGCAGGGGACATTGGTAGGGACAGCAAGATATGGAAGGATCCCGACGAGTTTCTTCCG	2A	-	0.0689655	0.128419	0.120173		0.0967742	0.174818	0.159537		0	0	0
5364843	TGCAGCTGGAGGAGCCACGGGAGGCGGGGTCACCCG	2A	9.4168	0.340659	0.449221	0.348321		0.328125	0.440918	0.343714		0.37037	0.466392	0.357631
3953869	TGCAGTGGACACCATGGTCGGCTCGTTGGAGGAGCTGAAGCCG	2A	8.75936	0.152174	0.258034	0.224743		0	0	0		0.461538	0.497041	0.373516
1229550	TGCAGCTAGCTAGGCTTTAACCACGAGAGAATATGTTAATGTTCCTGATTGCCGAACGAGTGGTGAGTA	2A	6.50004	0.41573	0.485797	0.367798		0.444444	0.493827	0.371895		0.346154	0.452663	0.350211
3532774	TGCAGCTGCACTAGTACGGGGAGAAGAGGAGAAGAAACCG	2A	13.3363	0.147727	0.251808	0.220104		0	0	0		0.458333	0.496528	0.373258
1087427	TGCAGGTGAGGTGCACGCAGCGGAAGGGCCCCAGGTGCGCCTCGAGGATGCCG	2A	8.29411	0.164835	0.275329	0.237426		0	0	0		0.423077	0.488166	0.369013
1266696	TGCAGGCAAGGTCCATGCTCAAAACCATCTACAGGGATGGCAGAGCGACCTGCTTTGCCATCCATGAGC	2A	11.4294	0.16129	0.270552	0.233952		0	0	0		0.444444	0.493827	0.371895
3532991	TGCAGTGAGCGCGCCAGAGCTGCATTGAAGCACGCCG	2A	13.3363	0.155556	0.262716	0.228206		0	0	0		0.44	0.4928	0.371374
4993515	TGCAGGCCTTCGCCCTCGGCCTGAACAAGCGGCTTGCGGACGACGCCG	2A	-	0.168539	0.280268	0.240993		0	0	0		0.4	0.48	0.3648
1100854	TGCAGTGCCTCGCTCCGTATGACCCGTCTACGCATTTCACATCGTCGGATGAGAAAAACCCCTTTCTAT	2A	8.29411	0.130435	0.226843	0.201114		0	0	0		0.461538	0.497041	0.373516
1088511	TGCAGTGTTTCCTCCACTCTCTCCACAGGGTCCCTATCTTCCCCCAGGATCACAACCCCTTTCTCCGAG	2A	9.93003	0.136364	0.235537	0.207798		0	0	0		0.478261	0.499055	0.374527
1101020	TGCAGTCCCTCCTCGCCGAGAAGGGCGCCGAGAAGAAGCACCCAGAGGAGACGCTCCG	2A	16.1762	0.144444	0.24716	0.216616		0	0	0		0.458333	0.496528	0.373258
1144414	TGCAGGTACTTCCGCGTCGTCTCGTCGTCCATCACGTGGGCGACACCGTTGGTGTGGATCTTCTCCCGA	2A	2.05356	0.153846	0.260355	0.226463		0	0	0		0.44	0.4928	0.371374
3024467	TGCAGCGCCGTATAGGAGCTCCCGAGCTACACTATGCTTCCG	2A	8.40803	0.144444	0.24716	0.216616		0	0	0		0.458333	0.496528	0.373258
3022804	TGCAGGTTGGAGCACATATGAATGTGTTTTGAATAGCCG	2A	14.5094	0.141304	0.242675	0.213229		0	0	0		0.5	0.5	0.375
1088147	TGCAGGGATGGCAAAGGAGCCACCAGCCTTGTACAGGGTCGGTGCATTTACCATTTTACCGTGTATATG	2A	8.29411	0.114943	0.203461	0.182763		0	0	0		0.47619	0.498866	0.374432
1086909	TGCAGCTTCTTCAATCTGACTCTTCGTCCTTGGTGTAGACGTCCTCATCACGAGCATCTAAGGAAGGAA	2A	8.29411	0.144444	0.24716	0.216616		0	0	0		0.458333	0.496528	0.373258
1112793	TGCAGCGCCTCCACCCATGTGTCCATAATGTGCTCCCAGAAATACATCCG	2A	8.29411	0.144444	0.24716	0.216616		0	0	0		0.458333	0.496528	0.373258
3533287	TGCAGAGGAACATGTACTTAGATTGGGTGGGGAGGAACCCG	2A	8.75936	0.141304	0.242675	0.213229		0	0	0		0.5	0.5	0.375
1229240	TGCAGCAGCAGCTGCTGCTGGTGGTGGTGGTACATCTCGGCGGGGAAGAACTGGAAGCACTCGCCAAAA	2A	9.4168	0.136364	0.235537	0.207798		0.0634921	0.118922	0.11185		0.32	0.4352	0.3405
1278746	TGCAGCAGCAGCTGCTGCTGCTGGTGGTGGTACATCTCGGCGGGGAAGAACTGGAAGTACTCGCCAAAA	2A	9.4168	0.0769231	0.142012	0.131928		0.046875	0.0893555	0.0853633		0.148148	0.252401	0.220548
1110560	TGCAGCGGGCACAGATTCAGATCATCATGCCCGCCACCGAAAATGCTGCCG	2A	8.75936	0.173913	0.287335	0.246054		0	0	0		0.384615	0.473373	0.361332
1102278	TGCAGCCACACGCATTAACAATACAAGGCAAGTGTTGGAGTATAGATGCTGCTCCAGCCG	2A	16.1762	0.166667	0.277778	0.239198		0	0	0		0.423077	0.488166	0.369013
5581111	TGCAGTTTGGTTTAGGAACTCGATGTGGTTGTGGCAGTTGAGCGTTCAATTCCTGTTCTAGGTGACTGC	2A	-	0.223529	0.347128	0.286879		0.0508475	0.096524	0.0918655		0.384615	0.473373	0.361332
1099082	TGCAGTGGGAGAGGGAGGCCGCCCCAGATCAGCAGGGAAAGCCAAAGCATCTCCG	2A	8.29411	0.134831	0.233304	0.206089		0	0	0		0.478261	0.499055	0.374527
3022890	TGCAGAACAGTGATGTTTGGGCATTCCAGTACGGGATCAAACTGCCG	2A	16.1762	0.16092	0.270049	0.233586		0	0	0		0.363636	0.46281	0.355713
1229950	TGCAGAACAGACAAAATGTCTATCGGAACTGACTAGCAGTGGCTGGCGCAAAATGCCTATCCGTGACGT	2A	9.46872	0.153846	0.260355	0.226463		0	0	0		0.44	0.4928	0.371374
1111304	TGCAGCGCCGTCGTCCTCGTCTGCTGTCCCAGGTGCTTTGGTCGTCGTGAACCG	2A	11.5665	0.227273	0.35124	0.289555		0.09375	0.169922	0.155485		0.416667	0.486111	0.367959
1132549	TGCAGCGCCGCCGTCCTCGTCTGCTGTCCCTGGTGCTTTGATCGTCGCCCTCCG	2A	13.3363	0.204301	0.325124	0.272271		0.0606061	0.113866	0.107383		0.444444	0.493827	0.371895
5359522	TGCAGTGTTTGATTTTGTTGATGTTACTCTGCCCG	2A	78.545	0.0659341	0.123174	0.115588		0.030303	0.0587695	0.0570426		0.16	0.2688	0.232673
3952334	TGCAGGTCTATGATGCATTCTTCCGCCACCTTCGACTGCGCCGATTCTTCCTTGACATCTACAAGCTCC	2A	9.46872	0.163043	0.272921	0.235678		0	0	0		0.423077	0.488166	0.369013
3025732	TGCAGCGAGGGATTTGGAACCTTGGAAGGTTTCAGCCG	2A	8.75936	0.142857	0.244898	0.21491		0	0	0		0.48	0.4992	0.3746
3935042	TGCAGAGGGCGCCGTCGTCAAACACCACGTCGAGCTCGAGGGGCACCTTGACAAGCCGTCCAAGCCACG	2A	89.4917	0.144444	0.24716	0.216616		0	0	0		0.458333	0.496528	0.373258
1228270	TGCAGGGTCATCGGCGGCGCGCCGTTGACCAAAGCTATGCCCAGTCGTGGCCACAAACAAACGCATTTT	2A	11.5665	0.157303	0.265118	0.229974		0	0	0		0.416667	0.486111	0.367959
1284108	TGCAGCGACCAAGGCGCCGAGTTCGTCCACGCCATGGCGCCTGGGGTCACCGTCGCCGACATCACCGAG	2A	-	0.258427	0.383285	0.309831		0.265625	0.390137	0.314033		0.24	0.3648	0.29826
3934683	TGCAGCGATGCAGCCACAGCCGACAAGTTAATCCG	2A	-	0.139535	0.24013	0.211299		0	0	0		0.478261	0.499055	0.374527
1228092	TGCAGGAACAATCCTCTGGAGTTGAGGACAAGCAGCTAGCTAGCTCGCTGGAGCTACTAGTGCTGCATG	2A	9.42911	0.134831	0.233304	0.206089		0	0	0		0.478261	0.499055	0.374527
2298972	TGCAGGAATCCCGCTTCCTCCATGGATCTCTATTGATGATGATCGATCGATGTTGGCTTGGTTGATGCC	2A	8.29411	0.125	0.21875	0.194824		0	0	0		0.5	0.5	0.375
3957621	TGCAGGGTAAGAGCTGCGGCGCGGACATCGCGCCACCG	2A	49.7993	0.0549451	0.103852	0.0984596		0.046875	0.0893555	0.0853633		0.0740741	0.137174	0.127766
4540234	TGCAGATCACACAGCAAGTGCAAAGCATGCACGCCG	2A	13.3363	0.144444	0.24716	0.216616		0	0	0		0.458333	0.496528	0.373258
3532742	TGCAGAAGTTTCACGGCAACCAAGGAGCAGCAAACCG	2A	13.3363	0.163043	0.272921	0.235678		0	0	0		0.423077	0.488166	0.369013
1083254	TGCAGCGGAGATAGAAGAGATGAGTACAAAGACGCAAGGTCATAGCACGCACGCCG	2A	13.3363	0.144444	0.24716	0.216616		0	0	0		0.458333	0.496528	0.373258
1081494	TGCAGTTTAGAGGTCTGATGTGCCTATGGATTGTTGTCGGCAGTTGGGCCTGCTTTTGACTTGTTTCTC	2A	9.42911	0.141304	0.242675	0.213229		0	0	0		0.5	0.5	0.375
1117021	TGCAGTTTCATGGCAATAATACTTCTCGCCCCGTCCAGGTCAGCGCGCAATTACCCGATCCG	2A	6.50004	0.282353	0.40526	0.323142		0.285714	0.408163	0.324865		0.272727	0.396694	0.318011
3533306	TGCAGCACCATATGGCGAAACCTGCACGACCACACAGCTCCCTCGCCCG	2A	127.891	0.302326	0.42185	0.332871		0.3125	0.429688	0.337372		0.272727	0.396694	0.318011
1092598	TGCAGCCATCCTCGTCTGCTGCGCTGGTAGTTGGCGGCGTCTCCAGGCAAGCCTGCTGCTCCG	2A	8.29411	0.155556	0.262716	0.228206		0	0	0		0.461538	0.497041	0.373516
1211390	TGCAGGTTCCCTGACTCTAATTCCTCCTAGTACTGCACTGTTATTGTACTACTTACTAGTTGAAGCTAG	2A	8.29411	0.155556	0.262716	0.228206		0	0	0		0.44	0.4928	0.371374
2295954	TGCAGGCAGCTTCTTTACTCCGACTCTTCGCCCTCGCTGCACTCGACGTCCTCGTCACGGGCGTCTTCC	2A	9.93003	0.146067	0.249463	0.218347		0	0	0		0.458333	0.496528	0.373258
4439660	TGCAGGCACAGCGCCCAGGCCACTCGGATGCGCCG	2A	-	0.431818	0.490702	0.370308		0.393939	0.477502	0.363498		0.454545	0.495868	0.372925
1100736	TGCAGTGAAAATGCATTTCAGCCAATGCAGTAAACTTGGAAGCAGAGTTTTTGTAGAACAAAGGCAGAG	2A	8.29411	0.431818	0.490702	0.370308		0.365079	0.463593	0.356134		0.4	0.48	0.3648
1131689	TGCAGGTGCCCCCGTGCCGTGGAAATGTGGCGAGCCATGGCGAAACATTGAAGCTTACCG	2A	8.29411	0.144444	0.24716	0.216616		0	0	0		0.458333	0.496528	0.373258
2291746	TGCAGGGGATACAGCACGTCGAACAGCCACTCGATGCCCGTCGGCCTAACAGAACTGATGCCCG	2A	16.1762	0.153846	0.260355	0.226463		0	0	0		0.44	0.4928	0.371374
3384816	TGCAGAACTTCAGGGATAGGATACCCCTAAACAATGACCAACATATCCG	2A	-	0.195402	0.31444	0.265004		0.031746	0.0614764	0.0595868		0.375	0.46875	0.358887
3941175	TGCAGCGGGCACGGCTGCTGCGAGGCGTCAATAATGCCCG	2A	-	0.0666667	0.124444	0.116701		0	0	0		0.25	0.375	0.304688
4537545	TGCAGGGGGAGATGGGATCGGCTTCGCCGTTGGATAGTATCTCTTTACCG	2A	9.4168	0.116279	0.205516	0.184398		0.0322581	0.062435	0.0604859		0.333333	0.444444	0.345679
2269649	TGCAGGAGCTCAACGCGCGCTACGGCAGCGGAACTTTCATCGCCGCCAACACCTTCCGCATCCACTTCG	2A	8.29411	0.144444	0.24716	0.216616		0	0	0		0.458333	0.496528	0.373258
1237647	TGCAGCACTTGGCCGCCAATGCGGAGGTGCCTCGCTTGAGCTGGCCGAGTACGCCTCCGCCG	2A	10.2807	0.16129	0.270552	0.233952		0	0	0		0.444444	0.493827	0.371895
1109148	TGCAGGCGTCCGATAAACTAGTGATTTGACTGGAGGAAAAAGGCCGTGTACGTTTGGATTTAGTTAATG	2A	8.29411	0.144444	0.24716	0.216616		0	0	0		0.458333	0.496528	0.373258
1771853	TGCAGCGCGGTTTCCCCCAAAAACAAAAGAGACAAAGATCCCATCCAACGTAGCAGAGATGTAGTCAGG	2A	19.4012	0.164835	0.275329	0.237426		0.107692	0.192189	0.173721		0.307692	0.426036	0.335282
2290831	TGCAGGTGCAACATGAGATCGAGTCTAGGCAGGGGCAAGGAAGGTTCGTTGGTCAACAGTCGACGCTGC	2A	8.29411	0.173913	0.287335	0.246054		0	0	0		0.384615	0.473373	0.361332
3020974	TGCAGGTTCCTGAGCTCATGTCACTCATGGCATGGCATCTTCCG	2A	8.29411	0.163043	0.272921	0.235678		0	0	0		0.423077	0.488166	0.369013
3934918	TGCAGGTTCCCTAGCTCATGTCACTCATGGCATGGCATCTTCCG	2A	82.9876	0.150538	0.255752	0.223048		0.121212	0.213039	0.190347		0.222222	0.345679	0.285932
1087726	TGCAGTTTTAAGAGATGTTTGCACTGATGAAATCTTGGACCTTGTCAAACCG	2A	8.29411	0.144444	0.24716	0.216616		0	0	0		0.458333	0.496528	0.373258
1116549	TGCAGCTTCCTCTGAAGTGTTCCCGATGTTGTCGTTCGTCGTTTGTGTGCAGCGGCCACAGCCGCCGGC	2A	8.25971	0.431818	0.490702	0.370308		0.359375	0.460449	0.354442		0.375	0.46875	0.358887
1154442	TGCAGCTCATCGCTATGATGACAGACGTTTGGGATTACGGCCTCCAGGGTGCTCGGCCTCCAAACAACA	2A	11.5665	0.238636	0.363378	0.297356		0.171875	0.284668	0.24415		0.416667	0.486111	0.367959
1135520	TGCAGGATGTGGCTGTTGGTTGGCCAGCGCGTCCATGCTCAGTGATCCATTTCACGTCCATTGTTTTTT	2A	16.1762	0.2	0.32	0.2688		0.177419	0.291883	0.249285		0.26087	0.385633	0.311277
1068995	TGCAGCTGCACGATTGTGAGCAGACAGTTTATTTTTTAGATCAGTGAGCAGACAAATATAAGTATCCGA	2A	10.2807	0.193548	0.312175	0.263448		0.181818	0.297521	0.253261		0.222222	0.345679	0.285932
1088939	TGCAGGTGCAGGTACTGATGGGATAGTTAATATACTACTGCTGAGATTACCG	2A	8.29411	0.144444	0.24716	0.216616		0	0	0		0.458333	0.496528	0.373258
1091123	TGCAGAAAAAAGTGTCCTGCTCCAATACAGTGCCAGACCCAAGCGGCATGACAACACAGCAGGGTCAGC	2A	16.1762	0.163043	0.272921	0.235678		0	0	0		0.423077	0.488166	0.369013
4005406	TGCAGGGGAGCAGATTGCACACACGTCTAGATCACGGCAGGGATGAGCCCCG	2A	-	0.247191	0.372175	0.302918		0.258065	0.382934	0.309615		0.222222	0.345679	0.285932
1102929	TGCAGTCTATATCCTCAACAGGTTGTAAACAAGAAGCCTGGACGGCGTGACACCG	2A	16.1762	0.163043	0.272921	0.235678		0	0	0		0.423077	0.488166	0.369013
1150958	TGCAGCCGCCTCCTCGTCATTCGCTATGGCCGTAGCCGTCTCCGACGCCGACGACGGAGTCACCGTGCG	2A	117.769	0.347826	0.453686	0.350771		0.212121	0.334252	0.27839		0.307692	0.426036	0.335282
1265846	TGCAGACCGAACGGCGGACGAGGCCGCAGCAGGTCCGACTGCCCGCTTGGGAGCAAGGGCGGACGACAT	2A	-	0.111111	0.197531	0.178022		0.078125	0.144043	0.133669		0.192308	0.310651	0.262399
1095379	TGCAGCGCAGGCATCGGATCCCGCGCGCCTCCTCGGTCACGTAGTGGGTGCTGCCG	2A	23.9095	0.0543478	0.102788	0.0975056		0	0	0		0.192308	0.310651	0.262399
3020776	TGCAGTTCGGAATTCCATTTCCACCAGCTGAAATACCAACCG	2A	8.29411	0.144444	0.24716	0.216616		0	0	0		0.458333	0.496528	0.373258
1860350	TGCAGCAAACTGGTGAGCACACCACAATCAGAGCCATAGTCATCAAACCACAAGTTTGGAGGAGCGAGC	2A	-	0.488889	0.499753	0.374877		0.365079	0.463593	0.356134		0.148148	0.252401	0.220548
1170549	TGCAGGCTGGTGGGGAAATTTTGCGGTGTGTTGTTGTCTGGAGACATTCTTGGTGATAGTTGCAGTAGG	2A	8.29411	0.144444	0.24716	0.216616		0	0	0		0.458333	0.496528	0.373258
1090389	TGCAGTCTAGCGACGAGAACTGCTTTCTCAACGTGCAGGTTAGTGCTAGGCCG	2A	8.29411	0.134831	0.233304	0.206089		0	0	0		0.478261	0.499055	0.374527
3021483	TGCAGTTCAGACCTCAGGGTACGAACGAGAATTGATTCCG	2A	8.29411	0.144444	0.24716	0.216616		0	0	0		0.458333	0.496528	0.373258
1109646	TGCAGAAACTACATCACGTAGATGTTGTAACACCATCGTCGTTGTGCTGAAGAATTGCCCCG	2A	8.61262	0.313953	0.430773	0.337991		0.274194	0.398023	0.318812		0.416667	0.486111	0.367959
1087754	TGCAGGGTAATCGGAAGGATGACCGTAATTGGTTCTGAGATCAGATTTCCCCATTCACCG	2A	8.29411	0.155556	0.262716	0.228206		0	0	0		0.44	0.4928	0.371374
1107688	TGCAGCGTTGGTGCCGCGTGCCTCTGCCCGTGATACGCGGCCGCTTGCTTAATGCGCGCAGGCTGGGTC	2A	8.29411	0.153846	0.260355	0.226463		0	0	0		0.44	0.4928	0.371374
3938052	TGCAGCGATCTGGCGTGGCGAGCGAGTGGCCACTGTCCG	2A	13.3363	0.146067	0.249463	0.218347		0	0	0		0.458333	0.496528	0.373258
4544563	TGCAGAGCAGAGGACATGGCGGCACTGGCCACTCCG	2A	13.3363	0.152174	0.258034	0.224743		0	0	0		0.461538	0.497041	0.373516
1049491	TGCAGTTGCCTGAGGACACAAAGGTGCTCGTAATATGTTTGCTGTGGAGGTGGTGGACATGGAGGAATA	2A	76.2614	0.373626	0.468059	0.35852		0.46875	0.498047	0.374022		0.148148	0.252401	0.220548
3384842	TGCAGCTTTTTTACGATGGATTGATGCCTTGCCACCG	2A	-	0.404494	0.481757	0.365712		0.430769	0.490414	0.370161		0.333333	0.444444	0.345679
1259281	TGCAGCATTGATCGGTTGATAGATGCATGTGTGCAAGCTTGCAGGGAGGAGCGCACTCACCG	2A	9.93101	0.5	0.5	0.375		0.439394	0.492654	0.3713		0.333333	0.444444	0.345679
1104152	TGCAGGTGCCCCCTATATATCCTTGCTTAACACCATGTGCCTAGCATCTCATACGCCG	2A	25.9254	0.263736	0.388359	0.312948		0.153846	0.260355	0.226463		0.461538	0.497041	0.373516
3022061	TGCAGGTTCTCTGACAACCAGCCTCTATGCACCGAAACATTTTCCCG	2A	36.7012	0.341176	0.44955	0.348502		0.266667	0.391111	0.314627		0.48	0.4992	0.3746
1038091	TGCAGGCACCATCGCTGATATGTGGGGGCACTCCGACTGCTACTATGACAAGCATTATGCTGTCTACTG	2A	28.8195	0.352941	0.456747	0.352438		0.5	0.5	0.375		0	0	0
7492237	TGCAGGCACCATCGCTGATATGTGGGGGCACTCCAATTGCTACTATGACGAGCATTATGCTGTCTACTG	2A	-	0.3	0.42	0.3318		0.428571	0.489796	0.369846		0	0	0
3943218	TGCAGGGGCCGCAGCGGGGCTTCGGACCTGGCCTCGTCTTCTTGGCCG	2A	-	0.275862	0.399524	0.319715		0.193548	0.312175	0.263448		0.48	0.4992	0.3746
1108053	TGCAGCACACGATGGCGATCACAGAAGATACGCTAGAAGAGGAGGAAGAAGAACACGGAGAATTTTTCC	2A	29.967	0.348837	0.4543	0.351106		0.283333	0.406111	0.323648		0.5	0.5	0.375
3022385	TGCAGCGTCACTTTTTTCAAATGATTCTCCAAGCAATTAAACCG	2A	75.7103	0.288889	0.410864	0.32646		0.212121	0.334252	0.27839		0.5	0.5	0.375
4394137	TGCAGGTCTGGATCGAGAGGAGGGCGGCGTGGGGGCTGCTGGCTCCG	2A	26.5278	0.483146	0.499432	0.374716		0.47619	0.498866	0.374432		0.384615	0.473373	0.361332
1234801	TGCAGTGAAGGAAGGATTTTCTCTTCACGCCCCTGGCCACAGCTCAGGCCG	2A	26.4388	0.263736	0.388359	0.312948		0.184615	0.301065	0.255745		0.461538	0.497041	0.373516
3026757	TGCAGCGTGATGGATGGCATTGTAGCCTCGGACATGGAGCCG	2A	28.8195	0.388889	0.475309	0.362349		0.21875	0.341797	0.283384		0.192308	0.310651	0.262399
1667915	TGCAGAAACCATCGCTGATATGCGGCGGCATTTCGACAAGCACTATGCTGTCTACTGCCG	2A	28.8195	0.146067	0.249463	0.218347		0.190476	0.30839	0.260838		0.0384615	0.0739645	0.0712291
7351690	TGCAGGCACCATCGCTGATATGCGGCGGCATTTCGACAAGCACTATGCTGTCTACTGCCG	2A	-	0.172414	0.285375	0.244655		0.222222	0.345679	0.285932		0.0416667	0.0798611	0.0766722
3961082	TGCAGCGGCAGCGGCGCTCCATCGGCCTTCCACTTTCCG	2A	28.8195	0.119048	0.209751	0.187753		0.0833333	0.152778	0.141107		0.208333	0.329861	0.275457
3574185	TGCAGCAGCAGGCGCTGGTCGTCCGCCGAGATCGGCGCTGACACCTCCTCCATCCCGATCGAGATCGAG	2A	-	0.307692	0.426036	0.335282		0.171875	0.284668	0.24415		0.37037	0.466392	0.357631
4405471	TGCAGCGACGACGGTGCGGCATGCCTCACCAAACCG	2A	-	0.303371	0.422674	0.333347		0.34375	0.451172	0.349394		0.2	0.32	0.2688
1254329	TGCAGTCAACCATTAACCGAAAGAAAGTAACACAATTCGCAATCGCCGAAAGCAATTCAAGAAGCGGGT	2A	34.3071	0.177778	0.292346	0.249613		0.181818	0.297521	0.253261		0.166667	0.277778	0.239198
1048259	TGCAGCAGCAGCCCGCTCCACGTCCTCATCTTCCTCCTCCTCCTCATCATCATGCTGCTGCCTACCATG	2A	32.5696	0.166667	0.277778	0.239198		0.227273	0.35124	0.289555		0	0	0
1720105	TGCAGTTCTGCCACTTTGTGGATGCCGCCGCGTGTTCCCTCCGCTTATGATCAGGAACATGAGGGGGGA	2A	-	0.0549451	0.103852	0.0984596		0.046875	0.0893555	0.0853633		0.0740741	0.137174	0.127766
3934828	TGCAGCGATGACTGCATCACCGTCAGTTTCAGTCGTGTCCG	2A	-	0.477273	0.498967	0.374483		0.459016	0.496641	0.373315		0.333333	0.444444	0.345679
1076875	TGCAGATTGTGTTGGCGCAAATCAACGGCTGTCTAGGTGGCTGGCCTTTTTCTAAGATCAGCCG	2A	40.0764	0.241379	0.366231	0.299168		0.112903	0.200312	0.18025		0.44	0.4928	0.371374
1281544	TGCAGAGGTTGCACTTGCAACACCTGCAATATCTTCTGCTCGGTGGCAACAAGCTCACCG	2A	45.5614	0.133333	0.231111	0.204405		0.138462	0.23858	0.21012		0.12	0.2112	0.188897
1061332	TGCAGCGTCTACACACCACATCCACATGTTGCCGAAATATGCAATCGTTTTCTAGGAGACGTGAGTCAA	2A	46.7847	0.307692	0.426036	0.335282		0.296875	0.41748	0.330335		0.333333	0.444444	0.345679
5563251	TGCAGCGACGAGGAGCAGGAGCGGAGGGACCAAGTGGTAAGGCTCGAGAAGAAGCATGGGTGCAGAGGG	2A	-	0.326087	0.439509	0.342925		0.307692	0.426036	0.335282		0.37037	0.466392	0.357631
3572453	TGCAGCGATGACAAGCGTTCGCGGCGGTGCCAAAACCG	2A	-	0.326087	0.439509	0.342925		0.318182	0.433884	0.339757		0.346154	0.452663	0.350211
1108214	TGCAGAGTCTACACCACCACATGCGGCTGAATGCAATCTTTTTCTAGGAGACGTGAGTTGACCG	2A	47.125	0.3	0.42	0.3318		0.296875	0.41748	0.330335		0.307692	0.426036	0.335282
1712432	TGCAGCGGGCGCGGCCGTAGAGCTCGTCATCGGGAGGAGGGAGGCCACCGAGGGCATCTAGCCG	2A	-	0.172414	0.285375	0.244655		0.09375	0.169922	0.155485		0.391304	0.476371	0.362906
1033315	TGCAGAGGCTATGTCCCAAGAGCACACCGAGATGGAAGACCAAAAGCGTTGGGGAAGATGGACAGCTAA	2A	58.8561	0.348315	0.453983	0.350933		0.292308	0.413728	0.328142		0.5	0.5	0.375
4408728	TGCAGAGGCTACGTCCCAAGAGCACACCGAGATGGAAGACGAAAAGCGTTGGGGAAGATGGACAGCTAA	2A	-	0.460674	0.496907	0.373449		0.483871	0.49948	0.37474		0.407407	0.482853	0.36628
1265687	TGCAGCCTGTACCCTGAGGACTACCCATTGTCACGGGAGAGCCTCGTGCGGATGTGGGTCGCCGAAGGG	2A	-	0.377778	0.470123	0.359615		0.34375	0.451172	0.349394		0.461538	0.497041	0.373516
1160120	TGCAGCGGGTCTTCCAGCCCAAGATCACACCAACTTAGAGCCAGATACCG	2A	45.5614	0.318182	0.433884	0.339757		0.274194	0.398023	0.318812		0.423077	0.488166	0.369013
5577110	TGCAGGCGCACCTACATTGATTCATACGAAGTGTACTAAGAAATGGTTTTGCTCGATGGGGTGATTATC	2A	-	0.1	0.18	0.1638		0.111111	0.197531	0.178022		0.0740741	0.137174	0.127766
1084861	TGCAGAAACACCACTTTAATCCATTGAAAGGCAAAACTAGCGAATTATCTGAGCGCAGAACGGCAGAAG	2A	58.8561	0.393258	0.477212	0.363347		0.419355	0.486993	0.368412		0.333333	0.444444	0.345679
4394477	TGCAGGAGCTTCTCGTCATGGACCGCGGATGGCTAAACAGGCCTTGTGAAGCCCACCGAGACACGACGT	2A	-	0.280899	0.403989	0.322386		0.15873	0.26707	0.231407		0.423077	0.488166	0.369013
3026319	TGCAGTGCCCTTTCCCACACCCACACCATGGTATGACGCGCCG	2A	-	0.193182	0.311725	0.263139		0.163934	0.27412	0.236549		0.259259	0.384088	0.310326
3956280	TGCAGCAGGTCAAGAGGGGATCTGCGCAACAGCGGAGAGCACACCG	2A	65.5486	0.477273	0.498967	0.374483		0.46875	0.498047	0.374022		0.5	0.5	0.375
1094542	TGCAGCAGGCCGAGAGGGGGTCGGCGCAGCAGTGGAGAGCGCTCGACACCG	2A	-	0.494505	0.49994	0.37497		0.461538	0.497041	0.373516		0.423077	0.488166	0.369013
4009735	TGCAGCTAAGCCAACACACATGCTGGCAGATGTCTTTCAGCCCCCG	2A	49.3085	0.168539	0.280268	0.240993		0.222222	0.345679	0.285932		0.0384615	0.0739645	0.0712291
3941190	TGCAGCGCCTGGTGGCGTGTGAGGGGGTTGTGACGCCG	2A	-	0.139535	0.24013	0.211299		0.142857	0.244898	0.21491		0.130435	0.226843	0.201114
6044396	TGCAGCCCCGCCCAATGATGGCCAGGCCGCCCTCGAGCCCTCCGAGGCAGGCCG	2A	-	0.311828	0.429183	0.337084		0.393939	0.477502	0.363498		0.111111	0.197531	0.178022
1122504	TGCAGCGTCGTCGTTTTTCTGTGCCATCTTCTCCAGGGTATCTTCTTCCTCTGCCAAACCG	2A	60.5171	0.25	0.375	0.304688		0.015873	0.0312421	0.0307541		0.16	0.2688	0.232673
4396172	TGCAGCCATGGGCACGGCCACGGACGCGTACTCCG	2A	59.5912	0.147727	0.251808	0.220104		0	0	0		0.48	0.4992	0.3746
4992921	TGCAGGAGACGAACGAGTTGGGCTCGGACGTTGCCG	2A	106.095	0.348315	0.453983	0.350933		0.190476	0.30839	0.260838		0.269231	0.393491	0.316073
1104382	TGCAGCACGTCAGGGGAGTTGAGTCGCCCCGCCGCCTACACTAAAGTTCACCG	2A	71.044	0.363636	0.46281	0.355713		0.296875	0.41748	0.330335		0.458333	0.496528	0.373258
1121571	TGCAGTGTTCTACAAAAGTTACCGAGACCAACAGGTAGATTCCCTTACACAGTTGCAGAAATCCACCAA	2A	106.259	0.0543478	0.102788	0.0975056		0.0151515	0.0298439	0.0293986		0.153846	0.260355	0.226463
1233034	TGCAGGAAGCCGTAGAACCGCAGCTAGAACGCTTAGATTTCAGGATCCAATCATACCG	2A	68.0422	0.101124	0.181795	0.16527		0.0461538	0.0880473	0.0841712		0.25	0.375	0.304688
1220072	TGCAGGAACCACCATCACCGCGGAGCTCGCCCTCGGCCGCGTTCTTCACCCGATCTGGTGAGGATCCGC	2A	69.5047	0.168539	0.280268	0.240993		0.031746	0.0614764	0.0595868		0.5	0.5	0.375
1044076	TGCAGTCCCTTCTCTGGTGCTCCTCGGTGGCAGTGGCTACCACCATTAGATGTGCCTCTTCCTCCTGAG	2A	69.644	0.0645161	0.120708	0.113422		0.0151515	0.0298439	0.0293986		0.185185	0.301783	0.256247
4005002	TGCAGATCTGACGCGATGCATCGATCATCAGCTCGATCTTATGGGAATGTTGTGTATGACTCTCCTCTC	2A	-	0.235294	0.359862	0.295111		0.0847458	0.155128	0.143096		0.423077	0.488166	0.369013
1863020	TGCAGTGAGAGGCAGCCAGGGGACGCAGAGGAGGACGGGAAGATGGGGAGGTCGAGGCCAGTGGTGCTA	2A	65.7006	0.157303	0.265118	0.229974		0.0634921	0.118922	0.11185		0.384615	0.473373	0.361332
3951926	TGCAGAGAGAGGCAACTAGGGGACGCAGAGGAGGACGGGAAGATGGGGAGGTCGAGGCCAGTGGTGCTA	2A	68.9163	0.122222	0.214568	0.191548		0.0606061	0.113866	0.107383		0.291667	0.413194	0.32783
4003014	TGCAGCAGCGGGGCTGCTGACGATGGCTTGCAAAGGAGGCCG	2A	82.3725	0.159091	0.267562	0.231767		0.126984	0.221718	0.197139		0.24	0.3648	0.29826
4397581	TGCAGCACCGTTGCCAAGACCGTGGGCCACCGCGTCCG	2A	68.4973	0.266667	0.391111	0.314627		0.166667	0.277778	0.239198		0.458333	0.496528	0.373258
980498	TGCAGCTGGGTTAATTAAATTAGCTGGTCAACTATGAAGCTGGAAGTGCAAGTTTTTGAGTTCAAAAGA	2A	70.3136	0.133333	0.231111	0.204405		0.030303	0.0587695	0.0570426		0.416667	0.486111	0.367959
5324006	TGCAGATTTACAAAACACGGTTGGAAATACATATGCCCAAATTGGATACCG	2A	-	0.141304	0.242675	0.213229		0.0757576	0.140037	0.130232		0.307692	0.426036	0.335282
7487591	TGCAGATTTACAAAACACTGTTGGAAATACATATGCCCAAATTGGAAACCG	2A	-	0.388235	0.475017	0.362197		0.433333	0.491111	0.370516		0.28	0.4032	0.321915
4262421	TGCAGCCTCGCGCGCTGTCATGGTGGTGTAGATCGCTCCG	2A	-	0.136364	0.235537	0.207798		0.047619	0.0907029	0.0865894		0.36	0.4608	0.354632
4993684	TGCAGGTCGGCAGCTCCGTCGTTGTTGTGGTGGTATAGATCGTTCCG	2A	68.21	0.122222	0.214568	0.191548		0.0454545	0.0867769	0.0830117		0.333333	0.444444	0.345679
2342073	TGCAGAATCGAAGGCGGCGCACCTCGACTTGTGCTCCCCTTGCCAATCGCCG	2A	68.3872	0.341176	0.44955	0.348502		0.138462	0.23858	0.21012		0	0	0
1039194	TGCAGGCCATTACCAACAACAGCCGACAGAGATATCTTCTCCTTCTTCCTCCTGCTCTGCCTCCTCTCC	2A	68.0422	0.450549	0.495109	0.372543		0.323077	0.437396	0.341739		0.230769	0.35503	0.292007
1115006	TGCAGGCCATTACCAACAACAGCCGACAGAGATATCTTCTCCTTCTTCCTCCTCCTGCTCTGCCTCCTC	2A	68.0422	0.431818	0.490702	0.370308		0.290323	0.412071	0.32717		0.230769	0.35503	0.292007
4393979	TGCAGCCCCGTTCCTGGGCGAGGAGTTCTTCGACGCCGCCCAGGCCCCGCCACCGCCG	2A	-	0.0989011	0.178239	0.162355		0.030303	0.0587695	0.0570426		0.28	0.4032	0.321915
4405535	TGCAGTCCTGCCTCGCCTCCGCCTCTCCCTCCACCG	2A	68.5947	0.449438	0.494887	0.37243		0.301587	0.421265	0.332533		0.192308	0.310651	0.262399
1204880	TGCAGCCTACGATTCCCCGTGCGGTGGCAGTGGCAGGCCTAGGCCTACTCGTACTCGGTCCG	2A	71.5707	0.352273	0.456353	0.352224		0.25	0.375	0.304688		0.375	0.46875	0.358887
1217017	TGCAGAGCCACTGCCGCCAGGGAGCTCCAACTCTGGCTACCTCGTCTCCGCGGTGCTCTAACGCCTCCG	2A	68.6254	0.0777778	0.143457	0.133167		0.030303	0.0587695	0.0570426		0.208333	0.329861	0.275457
1103845	TGCAGAAACGATGACGTCGCAACACAAAACAGAGAGAGATGAGATGAGGGGACCG	2A	68.5687	0.0978261	0.176512	0.160934		0.030303	0.0587695	0.0570426		0.269231	0.393491	0.316073
1266699	TGCAGCAGCAACTCCAGCGCTGATGACCTCCGATCCCGCGAGCTCCCGAGGCATCAACCTCCCTTCCGC	2A	112.697	0.159091	0.267562	0.231767		0.126984	0.221718	0.197139		0.24	0.3648	0.29826
3938604	TGCAGCCAAGGGCGTAAGCAGGCCCCATGCTGCCAGGGCCATGGCCCG	2A	-	0.123596	0.216639	0.193173		0.0793651	0.146133	0.135455		0.230769	0.35503	0.292007
7492292	TGCAGGCTCTTCATCTGCGGCAAGGCGGCGGCCGGTATGTGACCG	2A	-	0.362637	0.462263	0.355419		0.265625	0.390137	0.314033		0.407407	0.482853	0.36628
1113877	TGCAGGAACCGAACAACACCGCTGCCTCCCCTGCCGACTTGAATCCGCCG	2A	69.5047	0.162791	0.27258	0.23543		0.0819672	0.150497	0.139172		0.36	0.4608	0.354632
1126192	TGCAGATCCCTGGAAATTGGCTAAAATCGCATGGACAGGAAAAAACACAGCCG	2A	17.4232	0.0666667	0.124444	0.116701		0.0151515	0.0298439	0.0293986		0.208333	0.329861	0.275457
1164339	TGCAGTTGCGCGGGGTGTGGGGAAAGCAAGAGGGAGGGGATGAGTGGGAGGCGCGAGGACGAAGGCGCT	2A	67.7957	0.197802	0.317353	0.266997		0.121212	0.213039	0.190347		0.4	0.48	0.3648
981348	TGCAGTTTCCTCTTTCTTTTTCACAGCTTGCTAGTCTGAGCTAAACTACAACCTCTGAGGCTTTTACGC	2A	60.5171	0.174419	0.287994	0.246523		0.0333333	0.0644444	0.0623679		0.5	0.5	0.375
1100836	TGCAGTAAATAAACTCAGTGAAGCATGCATGTGAGATACCACACGGTGCGAGCCCATGCCGCCG	2A	60.5171	0.172414	0.285375	0.244655		0.0327869	0.0634238	0.0614125		0.5	0.5	0.375
1242803	TGCAGACTGCAAGCCCTGCCCCGCTGCACGACCCATCCAGCGCCCTCGTCGCCTGGTCCAGCATCATGC	2A	66.8993	0.102273	0.183626	0.166767		0.031746	0.0614764	0.0595868		0.28	0.4032	0.321915
1129056	TGCAGAGTAAGGTTCCACTTGGCAGGTCTTTGGACTGAAGAATTTTCCG	2A	68.4973	0.380435	0.471408	0.360295		0.30303	0.422406	0.333193		0.423077	0.488166	0.369013
1129433	TGCAGGTGCCAAGTAGGGAAATGGGCATCAGAATTGATCAAAAGCCACCCG	2A	68.5687	0.16092	0.270049	0.233586		0.09375	0.169922	0.155485		0.347826	0.453686	0.350771
2252621	TGCAGTTCAAAGATCGAGTCACCCCGCGGTCGTGATCTTGACCCGTACTTTTTCTCGCCG	2A	68.3758	0.393258	0.477212	0.363347		0.461538	0.497041	0.373516		0.208333	0.329861	0.275457
3961464	TGCAGGGGCACCCGATCGGGGCTGCATGCCCTGGATCGGTATAGCCG	2A	68.4973	0.125	0.21875	0.194824		0.0655738	0.122548	0.115039		0.259259	0.384088	0.310326
1224943	TGCAGCCGACAACATAGTGGGCGGCCAAGGCACGTATGCAACACTACGGCTCGTGGTGGCATGTTGGCA	2A	-	0.4	0.48	0.3648		0.428571	0.489796	0.369846		0.333333	0.444444	0.345679
1123677	TGCAGCCGACAACATAGTGGGCGGCCAAGGCACGTATGCAACACTACGCTCGTGGTGGCATGTTGGCAT	2A	149.104	0.0652174	0.121928	0.114495		0.0151515	0.0298439	0.0293986		0.192308	0.310651	0.262399
2288883	TGCAGGCTAGGGAGAGCATAGACCCCACCCAAGGACCACGCACGTCTTACAAGGTCATGGCCTCGAGCC	2A	-	0.488372	0.49973	0.374865		0.359375	0.460449	0.354442		0.136364	0.235537	0.207798
984032	TGCAGCCATGCCAAGACATCGGTGCTGCTCTGCTTATTGGCGAACAGAGGACATGCGTCGCCTCCTTCA	2A	68.5687	0.108696	0.193762	0.17499		0.0153846	0.0302959	0.0298369		0.333333	0.444444	0.345679
1119676	TGCAGGAAACATGGAGCCCGAAGCCATGGCCGCGCCTCCCATTTTACTCGACCCCG	2A	68.4973	0.0574713	0.108337	0.102468		0.016129	0.0317378	0.0312341		0.16	0.2688	0.232673
1214848	TGCAGCCTCCCCTCCTCTTCCATGGCCTCAAGCTCGCCAGGCCGTTGCTCCCTCATCCGCCACTGGCCA	2A	-	0.188889	0.30642	0.259473		0.0634921	0.118922	0.11185		0.481481	0.499314	0.374657
2298368	TGCAGGAGGCAAGCACCATGCCATGGCCTCCCCTGCTCGACGAACGCGTTGCTATCGTTGTCTTCGTGC	2A	26.0788	0.0777778	0.143457	0.133167		0.078125	0.144043	0.133669		0.0769231	0.142012	0.131928
1384853	TGCAGGGAATTTCCCGTGGGCCCCCACTGGGCCCCTCCTACACGAGTCAAGCGCAGAGGGGCTCCGCCG	2A	-	0.241379	0.366231	0.299168		0.147541	0.251545	0.219908		0.461538	0.497041	0.373516
1094047	TGCAGGTGGTCGCCGACGATGTAGATGGAGGGCGACGGGGTTCAGTGGACACGTGCACGGGAGTTGTTG	2A	68.5687	0.443182	0.493543	0.371751		0.31746	0.433359	0.339459		0.24	0.3648	0.29826
1125785	TGCAGTGTTCCATTTCTGTCGGCATGGACTTTCGCCACCTTTTCTCTCTCTCCG	2A	69.1237	0.425287	0.488836	0.369356		0.396825	0.47871	0.364128		0.5	0.5	0.375
3023869	TGCAGCGGTGGCATCACAGAAGCATTGTGAGCCAAAAGGTTCCG	2A	68.5687	0.164835	0.275329	0.237426		0.0454545	0.0867769	0.0830117		0.48	0.4992	0.3746
3934610	TGCAGGCGACCAGCCATGGGGTAGTAGTGCACCAGGGCATCCTCCG	2A	67.7564	0.091954	0.166997	0.153053		0.047619	0.0907029	0.0865894		0.208333	0.329861	0.275457
1160500	TGCAGCGGCGACTCGGACGGGAGGTGGGGTGCAGACTAACCACGGGCCGTGGCCG	2A	-	0.188889	0.30642	0.259473		0.171875	0.284668	0.24415		0.230769	0.35503	0.292007
7488890	TGCAGTCTCTGCCGCCTCGAGGTACACCGCCACGCGCGCGCTCCAGCCG	2A	-	0.076087	0.140595	0.130712		0.106061	0.189624	0.171645		0	0	0
3937938	TGCAGGAGGAAGACCATTGCTGGATTGTGTCCATGAATAAGAACCCG	2A	-	0.0989011	0.178239	0.162355		0.0615385	0.115503	0.108832		0.192308	0.310651	0.262399
4008739	TGCAGCTCCTCCTCCACCTCGCGCCCCTGCGTGCCAAGTCCCTCAACTGGAGCGTCGCGCCTACGCCCC	2A	69.125	0.417582	0.486415	0.368115		0.328125	0.440918	0.343714		0.37037	0.466392	0.357631
3022492	TGCAGGGTTTGTCATCCATCGGATATAGTTGCAAAACAACCG	2A	70.2619	0.362637	0.462263	0.355419		0.138462	0.23858	0.21012		0.0769231	0.142012	0.131928
1108250	TGCAGGTTTATGCAGATCGTGCGGTTTCGCACGCACATATCGGGCGGCTAGTGACCGACCG	2A	71.9452	0.163043	0.272921	0.235678		0.181818	0.297521	0.253261		0.115385	0.204142	0.183305
4004517	TGCAGGGAAGCTCGGGGTAGGGGAAGCAGCAACCATGGGGACCG	2A	69.8182	0.131868	0.228958	0.202747		0.0307692	0.059645	0.0578662		0.384615	0.473373	0.361332
1234618	TGCAGCAAAAGCATAGCCCCAAGCCTTCCCACGCCCGTGTGTCTCCTCCACCAGCAGCCTGCAATGCCC	2A	69.2704	0.139535	0.24013	0.211299		0.0322581	0.062435	0.0604859		0.416667	0.486111	0.367959
3575239	TGCAGCGAGCGGCAAGTCAAGTTTCAGTACGATCCCGAGGCCG	2A	68.4973	0.0681818	0.127066	0.118993		0.0163934	0.0322494	0.0317294		0.185185	0.301783	0.256247
4991661	TGCAGCCCCGTCAACCTATCGCTACAGGAGGCAGAGAGAGGTGTGGCGGCCATCCACGGCGCCACCGCT	2A	-	0.181818	0.297521	0.253261		0.031746	0.0614764	0.0595868		0.44	0.4928	0.371374
3958547	TGCAGTGGTTGGTCGGGGATGCAAATCGAGAAGGGGATTAGGTCGGCCG	2A	64.4893	0.409091	0.483471	0.366599		0.453125	0.495605	0.372793		0.0416667	0.0798611	0.0766722
3937685	TGCAGAACTTGGCGCAGCGAAGGAGAAGGCTCTTGCTCCG	2A	65.1085	0.426966	0.489332	0.369609		0.446154	0.494201	0.372084		0.0833333	0.152778	0.141107
1086184	TGCAGCCCCGCCTCATACCCCACCTTCGGCTCTGGCGTTGGGTGCCGCGGCCG	2A	-	0.134831	0.233304	0.206089		0.0625	0.117188	0.110321		0.32	0.4352	0.3405
3943297	TGCAGTAGGTGAGCGTCATTTTGTGGGGTTCGTGTGGGTCCG	2A	-	0.2	0.32	0.2688		0.0655738	0.122548	0.115039		0.458333	0.496528	0.373258
1268577	TGCAGCTTGTGCTCACTCGCCAGCATTGCAAGCTAAGCCTGTCTGCATAATTGATTTCCAGTATTTGCG	2A	65.7006	0.191011	0.309052	0.261295		0.046875	0.0893555	0.0853633		0.44	0.4928	0.371374
1163978	TGCAGACCCGCCCAGGAATGATATTCCTCTCCAACATATTCATGAACCG	2A	64.4893	0.321839	0.436517	0.341244		0.0967742	0.174818	0.159537		0.12	0.2112	0.188897
1013192	TGCAGTGGCCCAAGGAGACGTTGGCCTGGCAGCGGCGGCGGGAGCGGTTGGAGGCGACCACGGGCATCC	2A	-	0.16129	0.270552	0.233952		0.030303	0.0587695	0.0570426		0.481481	0.499314	0.374657
1376669	TGCAGTGGCCCAAGGAGACGTTGGCCTGGCAGCGGCGGCAGGAGCGGTTGGAGGCGACCACAGGCATCC	2A	-	0.0652174	0.121928	0.114495		0	0	0		0.222222	0.345679	0.285932
1269795	TGCAGCACGGCATACAGCCTCCTCCCCTACCGCGTCTCCGTCCCCATCGGGGCCCTCACCG	2A	-	0.152174	0.258034	0.224743		0.030303	0.0587695	0.0570426		0.461538	0.497041	0.373516
4544407	TGCAGCTCGTCGCGTGGGTCGGCGACGACCACGAGCGCTTCCTCTCGAAGTTCAAGGACCGCCTCGACC	2A	59.3982	0.11828	0.208579	0.186826		0.0151515	0.0298439	0.0293986		0.37037	0.466392	0.357631
4536974	TGCAGCCATCTCCCTCGCACCCTTCCTCCTCGCCG	2A	68.3945	0.0795455	0.146436	0.135714		0.0327869	0.0634238	0.0614125		0.185185	0.301783	0.256247
3957579	TGCAGTGCCTTGGTCCTCTCCTCCTCGAAGCTGGGCTGCGCTGCCACGGCGGACATGCCGTCCACCCTC	2A	62.8294	0.113636	0.201446	0.181156		0.015873	0.0312421	0.0307541		0.36	0.4608	0.354632
1248088	TGCAGAGCGGCTGGCGGCGCGCCCGCACGTCATACTTCTGGCTAGCCCCG	2A	-	0.471264	0.498349	0.374173		0.46875	0.498047	0.374022		0.304348	0.42344	0.33379
3944635	TGCAGTTGCGAGATGGGCGGGGACAAGAGGTCTACCACCG	2A	64.2729	0.091954	0.166997	0.153053		0.015625	0.0307617	0.0302886		0.304348	0.42344	0.33379
2277559	TGCAGGCGCGTGCGAGCATGCTCGACAGCAAGAGCCACTAGAGCCGACAATGCGGCCG	2A	68.0323	0.11236	0.19947	0.179576		0.03125	0.0605469	0.0587139		0.32	0.4352	0.3405
1304133	TGCAGTTTAAAGGGTGCTCGTCTACGCCTATTTCCGACAGGAGCTAAGTTGATCCG	2A	60.5171	0.465116	0.497566	0.37378		0.415385	0.48568	0.367738		0.0952381	0.172336	0.157486
1239011	TGCAGGAACCAGGGGCGCTGCCTCCTTCAGTTCGTCAAGCTGCCAGGCAAGTTCGCGCCCCG	2A	6.83969	0.126437	0.220901	0.196502		0	0	0		0.458333	0.496528	0.373258
3943924	TGCAGCAGAATAGACCCGACTGGGTGTGCAGTGCATCAAAATAGACCG	2A	-	0.11828	0.208579	0.186826		0.121212	0.213039	0.190347		0.111111	0.197531	0.178022
1116920	TGCAGGAACCTTGTGATAAGGCACATGGTTGATAGTGGCCTTTGAAAATTACTCTACAATATTGTACGC	2A	57.031	0.0898876	0.163616	0.150231		0.09375	0.169922	0.155485		0.08	0.1472	0.136366
1151000	TGCAGGTACAGTCCTAGCATGCGGTATAGTTGGGCGCCGCAGGCCTGCCCGCATAGCGTCTCCAGGGCG	2A	60.5171	0.369565	0.465974	0.357408		0.454545	0.495868	0.372925		0.153846	0.260355	0.226463
3064724	TGCAGTTGTCGCACCCCTCGCCGTAGCCTGCACCTCGCCGTGGACCCCG	2A	-	0.266667	0.391111	0.314627		0.138462	0.23858	0.21012		0.4	0.48	0.3648
3956045	TGCAGGCAGCTGAACGCGCAGTTGTTGTTGGTCAAAGAACCCG	2A	-	0.0652174	0.121928	0.114495		0.0461538	0.0880473	0.0841712		0.111111	0.197531	0.178022
4993106	TGCAGCGAGCGCTGCGGCCTCCACGGCGCGGACGCCG	2A	67.7957	0.0752688	0.139207	0.129518		0	0	0		0.259259	0.384088	0.310326
3935068	TGCAGCACCTGCGCCACGTTGCGGTCATCCTGGACGAAGCGCTTCCG	2A	68.9163	0.168539	0.280268	0.240993		0.0625	0.117188	0.110321		0.44	0.4928	0.371374
5332216	TGCAGGAGAGAGAGGGAGGTGTGGCTTCGGAGGGTCTCCGCTGGCGTCGGCCTGCGCCG	2A	-	0.309524	0.427438	0.336086		0.206897	0.328181	0.274329		0.461538	0.497041	0.373516
3944411	TGCAGGTACCCAGCGTACGACAGGCTTCTGCCCTGCCG	2A	59.416	0.117647	0.207612	0.186061		0.0163934	0.0322494	0.0317294		0.375	0.46875	0.358887
7491238	TGCAGTAGCCTGGTCTGATCCGACCAGCCGCCTCGCCCTGCGCTGCTTGCACGTGTTCTGATCGGACGC	2A	-	0.191011	0.309052	0.261295		0.0645161	0.120708	0.113422		0.481481	0.499314	0.374657
1379182	TGCAGCGGATTGATTCAGTAGATCGTACGCACGCAGCAGCCAAAGTGCAGCACCG	2A	68.3055	0.177778	0.292346	0.249613		0.0606061	0.113866	0.107383		0.5	0.5	0.375
1280732	TGCAGCGACGGCGACTCGGAGCCAATAGGGCGAATCTGGCAGCTGGGCCTCAAGCGGCCG	2A	68.1984	0.130435	0.226843	0.201114		0.121212	0.213039	0.190347		0.153846	0.260355	0.226463
1048444	TGCAGTACCAAGAGAGGAAGAGAAGGTCAGGGAGGCATAGAGAGAAAGGGGCGAATCAAGGAGGCAAGG	2A	77.2959	0.108696	0.193762	0.17499		0.0461538	0.0880473	0.0841712		0.259259	0.384088	0.310326
3026839	TGCAGCGTGTGTCGACATGAACTGTAAGCACGGAAAATGTACCGAGCGACGAACGCCG	2A	-	0.0823529	0.151142	0.13972		0.0166667	0.0327778	0.0322406		0.24	0.3648	0.29826
1082459	TGCAGTGCGGGCTACGCCCTCGGCATGGGCAGCGGTGACGGTCCTTCGTTGACGAGACGGGTGGCTTAA	2A	64.2729	0.0769231	0.142012	0.131928		0	0	0		0.28	0.4032	0.321915
3031798	TGCAGCCAGTCCCACTGCGAAACGTGACGGACGCTCACTGTCATCACCG	2A	62.9269	0.23913	0.363894	0.297685		0.0151515	0.0298439	0.0293986		0.192308	0.310651	0.262399
3936300	TGCAGTTTCGAGTGCGCTGCTGTGCCTTGCTGCTCCTGCTTCGTACGACAGCGGATGACCTCCGTCGAG	2A	-	0.0769231	0.142012	0.131928		0	0	0		0.269231	0.393491	0.316073
1119176	TGCAGGGAAGTAGACTCGTAGAAGCCTGTTAGGCCCAATTTCACACCAGGCGTCCAAAATAGTCACCGA	2A	68.5687	0.139785	0.24049	0.211572		0.0151515	0.0298439	0.0293986		0.444444	0.493827	0.371895
1228143	TGCAGTGAGGAAACCGCTCCATCTCCAACTTCCCCAGTAGCTCGGTGGTTTTTCTCTCCG	2A	66.9375	0.258427	0.383285	0.309831		0.15625	0.263672	0.22891		0.48	0.4992	0.3746
1105852	TGCAGGTGTATGTCCTCATCTACAGATGTAGCCCATTCTCCCTTCAAAATTGAGATCGGTATTCCATAT	2A	68.5687	0.224719	0.348441	0.287735		0.206349	0.327538	0.273898		0.269231	0.393491	0.316073
986078	TGCAGAGCAAACGGCATGCTGACATGTACCATGTCACATTGTCACTCGCGTTCCG	2A	62.5256	0.383721	0.472958	0.361114		0.396825	0.47871	0.364128		0.347826	0.453686	0.350771
1091532	TGCAGTCCAATCTGATCAGCGGGACGAGGAAGCAGAGGCAGCCCTTCGTTGGTAAGCCGCGCAAACGGA	2A	66.8993	0.111111	0.197531	0.178022		0.0454545	0.0867769	0.0830117		0.291667	0.413194	0.32783
1128963	TGCAGCTTCAGGGATTAAACATTCCGCCGACGGCTCGTGTTTCACGATCGGCCG	2A	62.9269	0.204545	0.325413	0.272466		0.0151515	0.0298439	0.0293986		0.227273	0.35124	0.289555
1092173	TGCAGCCCATTACTCCATCAACATGCAGCCCATTATTATTCACGATGGACAATACAGGAAACTGATGAA	2A	62.4026	0.494624	0.499942	0.374971		0.333333	0.444444	0.345679		0.111111	0.197531	0.178022
1105491	TGCAGGATCCGCCGCATCTCTCACGACCCTCTCTCGCGTTCGCATAGTCTCGCTGGAAATCGCGAGGCA	2A	68.5687	0.229885	0.354076	0.291391		0.112903	0.200312	0.18025		0.48	0.4992	0.3746
4992349	TGCAGTTGGAGTTATAGGAGTCACGCTGCTGTGGGTATGGCTGCCG	2A	-	0.146067	0.249463	0.218347		0	0	0		0.5	0.5	0.375
1122854	TGCAGATTCTTGCTGTGGCATGCGCTTGTATATCTTTGTTCTCTTGTGTGCCG	2A	67.734	0.130952	0.227608	0.201705		0.0327869	0.0634238	0.0614125		0.391304	0.476371	0.362906
4993752	TGCAGCTGGCCCAGCCACCGCACCCATCCGCCGCCGTGGCGAGCACTTTCGCCG	2A	66.5591	0.295455	0.416322	0.32966		0.0967742	0.174818	0.159537		0.230769	0.35503	0.292007
985089	TGCAGTCTACTGCTCCCAACCTTTGTCATATCCACGAAGAGCCAGGCAGACTCTGACACGTCGCGCCGA	2A	68.5687	0.222222	0.345679	0.285932		0.121212	0.213039	0.190347		0.5	0.5	0.375
1387550	TGCAGTGCCAGACCCCCACCAGCGGCCTCTCCTTCGCCCCACTGCTCCTCTGCCTCAACTCCAGCTGAT	2A	68.5687	0.152174	0.258034	0.224743		0.0923077	0.167574	0.153533		0.296296	0.41701	0.330061
1101796	TGCAGCGACAAGGCCGACAGTGTGCAGGACGTGAAAGTAGAGTCGCCTCTTGCCCAGGAACGTCACACC	2A	70.5084	0.337209	0.446998	0.347095		0.349206	0.454523	0.351227		0.304348	0.42344	0.33379
978526	TGCAGGTTTCTTTCAGCAGTTCGGGGCTGTTAAGGGGGTCAGGATTGCCCG	2A	69.4019	0.130435	0.226843	0.201114		0.030303	0.0587695	0.0570426		0.384615	0.473373	0.361332
1694885	TGCAGGTCCCGAGTTCGAACTCTGGTAACCTGCATGTTTCTTACCTCGTTTCCTTTGTATTACAACCGA	2A	-	0.0769231	0.142012	0.131928		0.030303	0.0587695	0.0570426		0.2	0.32	0.2688
4992635	TGCAGGTCCCGAGTTCGAACTCTGGTAACCTGCACGTTTTTTACCTCGTTTCCTTTGTATTACAACCGA	2A	68.4973	0.151163	0.256625	0.223697		0.0645161	0.120708	0.113422		0.375	0.46875	0.358887
1112129	TGCAGCCTCCTGCCCAGCCGTCCAGGCCTATGGCCTTTTCCTTCTCCGCCG	2A	68.5687	0.111111	0.197531	0.178022		0.0606061	0.113866	0.107383		0.25	0.375	0.304688
1380934	TGCAGCTCCCTTGTCTCACTCGCGCTTGCCGCGCTGCTCTTGTGCGTCCTCTGCGTGGCGTACGCGATT	2A	-	0.076087	0.140595	0.130712		0.0757576	0.140037	0.130232		0.0769231	0.142012	0.131928
2361439	TGCAGGCTTCGAGGCAATGAGACTCGAGTGGCGAGAAAACAAAGGAGAAAGTGCTGGTTGCCG	2A	60.6	0.2	0.32	0.2688		0.0172414	0.0338882	0.033314		0.407407	0.482853	0.36628
1258244	TGCAGGAGCTCCGTCAGCAGGTCCACCACTCCTATAAGTAAAAAATTGAACAACCG	2A	65.1085	0.404494	0.481757	0.365712		0.460317	0.496851	0.37342		0.0769231	0.142012	0.131928
980399	TGCAGGAGCTCCGTCAGCAGGTCCACCTCTCCTATAAGTAAAAAATGAACAACCG	2A	64.2729	0.428571	0.489796	0.369846		0.430769	0.490414	0.370161		0.0769231	0.142012	0.131928
2280138	TGCAGAATCTACGACCGCGTCTGAGAGACCCGCTCGAGCTGGGGAGGGTCATGGACCCG	2A	59.7936	0.188235	0.305606	0.258908		0.116667	0.206111	0.18487		0.36	0.4608	0.354632
1041855	TGCAGTGAGTTCATCGGCTGCGTCCACCAGTCTTGATGGTAGTGGGACTACAGAAATAACCTTGTATCT	2A	111.17	0.191011	0.309052	0.261295		0.0307692	0.059645	0.0578662		0.375	0.46875	0.358887
2277234	TGCAGACGCGGTGCCAAGGTCGACGCGGTAGGTCGTCTTTGGACGCACGCCCGATGTGTCGAAACAAGG	2A	-	0.149425	0.254195	0.221887		0.016129	0.0317378	0.0312341		0.48	0.4992	0.3746
3937519	TGCAGACGCGGTGCCAAGGTCGACGCGGTAGGTCGTCTTTTGGACGCACGCCCGATGTGTCGAAACAAG	2A	-	0.120879	0.212535	0.189949		0.0151515	0.0298439	0.0293986		0.4	0.48	0.3648
1058257	TGCAGTTCTAGATCCTGTTCTCCCTTTTAACGACTACATGGTTTTTCCAATAAAAATATCTCCG	2A	-	0.136364	0.235537	0.207798		0.16129	0.270552	0.233952		0.0769231	0.142012	0.131928
1231042	TGCAGGCTGTCATGCTTACACCCGAACGTGCGTGCAGTTTATATGCTCGCCCGCACGGGATCGTGTGGG	2A	83.9174	0.0888889	0.161975	0.148857		0.047619	0.0907029	0.0865894		0.185185	0.301783	0.256247
4440052	TGCAGCGCACCCACACAGTTAGCGGCTCCCCTTGGCCAGCTTCCTCCGCATCCGCAGCCGCGTCGGCCG	2A	81.9214	0.184783	0.301276	0.255892		0.166667	0.277778	0.239198		0.230769	0.35503	0.292007
1859955	TGCAGGCCGAAGCTACGGCTGTGACATGTGCTAGCCGCACGGAATGGGGGTTCGCACCG	2A	-	0.184783	0.301276	0.255892		0.166667	0.277778	0.239198		0.230769	0.35503	0.292007
7492124	TGCAGGCGAAGGAAGGAAGAAGGAACGAGAGGGAGTAGACGTGAGGTGGCTCCG	2A	-	0.494382	0.499937	0.374968		0.296875	0.41748	0.330335		0	0	0
1088925	TGCAGGGATGGTGAGCAGTTTGCTGACGAGCGCCGCGTGCGGAGGACCATGGAGATGACGCGCTCGCCG	2A	59.6189	0.241758	0.366622	0.299416		0.0757576	0.140037	0.130232		0.32	0.4352	0.3405
3024357	TGCAGGCATGCTTTCTCTTGTTACAGCAGTAATAACAGCGTCCG	2A	60.5171	0.181818	0.297521	0.253261		0.031746	0.0614764	0.0595868		0.44	0.4928	0.371374
4008415	TGCAGCAGCTCAACCGCATACACAAAGTTCTCCGAGATGCTGCGCCCG	2A	-	0.267442	0.391833	0.315067		0.316667	0.432778	0.339129		0.153846	0.260355	0.226463
1117745	TGCAGCATGTTTGCATGCTCGTAGAAACGTGCGCGCGCCTCTCCGTCCGTCCGTCCGTCCCGCTTATCT	2A	68.0422	0.157303	0.265118	0.229974		0.0645161	0.120708	0.113422		0.37037	0.466392	0.357631
4991905	TGCAGGCCATCATGTCGTTCCACCAGTGCGGTGGCAACGTCGTAGACATCGTCAACATCCCCATCCCAC	2A	68.4973	0.144444	0.24716	0.216616		0.0615385	0.115503	0.108832		0.36	0.4608	0.354632
2275484	TGCAGAAATCTTTGGAAGATCATGTCGAATGGTACTGGTACGGTGGCCTGGCCCG	2A	67.8085	0.117647	0.207612	0.186061		0.0327869	0.0634238	0.0614125		0.333333	0.444444	0.345679
1219731	TGCAGCTGCAACCAGACGGACACTTCAATCGGGAGCTGGAGAAGCAGAAACACGGGCCG	2A	68.5687	0.0879121	0.160367	0.147508		0.0307692	0.059645	0.0578662		0.230769	0.35503	0.292007
1099377	TGCAGGTAGACGGCGGGGCCGCGGAAACATGCATGGGTATGCGCGTACATGTGGGGAGCAGAAGAAAGA	2A	68.0422	0.193182	0.311725	0.263139		0.145161	0.248179	0.217383		0.307692	0.426036	0.335282
4009142	TGCAGGAAAGCTCGGGCAGGGGAAGCAGCCACCATGGGGACCG	2A	68.4973	0.238636	0.363378	0.297356		0.0645161	0.120708	0.113422		0.346154	0.452663	0.350211
3954656	TGCAGAAGCCCACCAAGACTTCCCAAGCAAATGGCCCCTGAACCG	2A	-	0.202247	0.322687	0.270623		0.109375	0.194824	0.175846		0.44	0.4928	0.371374
3574034	TGCAGAGTACGAGTACCTTTCTCATACAACCACGAATTGAACCG	2A	-	0.426966	0.489332	0.369609		0.375	0.46875	0.358887		0.44	0.4928	0.371374
2256769	TGCAGTCGTGCGGATGCTCGATCTGGCCGCAGGCGCAACTGGAAATCACGTTGCATCCCCGTGGAAAAT	2A	65.7006	0.0888889	0.161975	0.148857		0	0	0		0.32	0.4352	0.3405
4008067	TGCAGTCGTGCGGATATTCGATCTGGCCGCAGGCGCAACTGGAAATCACGTTGCATCCCCGTGGAAAAT	2A	-	0.0652174	0.121928	0.114495		0	0	0		0.230769	0.35503	0.292007
5580208	TGCAGCCACGCAGCTATCATGTGCCCTAATGCTGCTGGGAAAAGATTCCCG	2A	-	0.0659341	0.123174	0.115588		0	0	0		0.24	0.3648	0.29826
1398433	TGCAGTACATGATCCTGCATGGCCAGATGATAGGTCGTCTTCACTGAAAACTGCCCAAATTTGCCCGAG	2A	73.7011	0.0860215	0.157244	0.144881		0.0151515	0.0298439	0.0293986		0.259259	0.384088	0.310326
3938974	TGCAGGGAAATACTCAATTGCACTGGGGTGGAGGGCCG	2A	-	0.444444	0.493827	0.371895		0.378788	0.470615	0.359876		0.375	0.46875	0.358887
1203876	TGCAGCACCTGTTGGGAGCTTAGCTGCTGGGACCCAGACAAGTACTCTCCTTGCTACCCG	2A	63.8339	0.168539	0.280268	0.240993		0.031746	0.0614764	0.0595868		0.5	0.5	0.375
3949818	TGCAGCACCTGTTGGGAGCTTAGCTGCTGGGACTCAGACAAGTACTCCCCTTGCTACCCG	2A	-	0.172043	0.284888	0.244308		0.0454545	0.0867769	0.0830117		0.481481	0.499314	0.374657
6038548	TGCAGGGAGCGCCGCCCTTGTGGAACGTATCGGCGCCG	2A	-	0.142857	0.244898	0.21491		0.1875	0.304688	0.25827		0.037037	0.0713306	0.0687866
1106220	TGCAGGAAGATGCACAAACCACCAATCAGATTAAGGCATGCATGGCATGCGGGCGTCTCCCACACCGAG	2A	66.8993	0.102273	0.183626	0.166767		0.0322581	0.062435	0.0604859		0.269231	0.393491	0.316073
1270725	TGCAGGGATTCCTCGGCCGAGAGCTAGTGTCGCCGCACCGCACCCGACGGACGCGACCACGACGACCCA	2A	60.4227	0.116279	0.205516	0.184398		0.016129	0.0317378	0.0312341		0.375	0.46875	0.358887
1105779	TGCAGGGGTGAGTTCTGGCGTGCATGGGCGCGGATAAGGTCGCGCGTGCAAGCCG	2A	59.7087	0.104651	0.187399	0.169839		0.016129	0.0317378	0.0312341		0.333333	0.444444	0.345679
1106596	TGCAGCCGCTCCTCTGCGGATCTTGCAGCAATGATCACCTGGGTGGGAGTGGCACGGAAAATCAAGTTG	2A	59.3982	0.123596	0.216639	0.193173		0.0461538	0.0880473	0.0841712		0.333333	0.444444	0.345679
1248362	TGCAGGCGGACACCATGGAACGGCAGGCCTACGGCTTCACCAATGATGGCGTCTCATTCACGGGGTACC	2A	60.0657	0.120879	0.212535	0.189949		0.0461538	0.0880473	0.0841712		0.307692	0.426036	0.335282
1115181	TGCAGCAGATCACCAGGCCTAGGATTGCACGTGCCCAAAAAATGAAATTTCCG	2A	68.5687	0.126437	0.220901	0.196502		0.0615385	0.115503	0.108832		0.318182	0.433884	0.339757
1295088	TGCAGGTAGAGGCGAAACAATGTGCAAAAAAGGCACGACGACTCTCGTCGGCGGAAAGGACTGCACGGA	2A	-	0.119565	0.210539	0.188375		0.151515	0.257117	0.224062		0.0384615	0.0739645	0.0712291
4536721	TGCAGGAAGCGTTCAAGTCCACTGGGAGGAGCGGCGGCCCCCATAGCGGCCG	2A	-	0.155556	0.262716	0.228206		0.153846	0.260355	0.226463		0.16	0.2688	0.232673
994761	TGCAGTCCATGGCGGCGGGTGACGGACCTCCCCAAGCTGCACAGGATCCG	2A	72.77	0.153846	0.260355	0.226463		0.153846	0.260355	0.226463		0.153846	0.260355	0.226463
991483	TGCAGTCCACGGCGGCGGGTGACGGACCTTCCCAAGCTGCACAGGATCCG	2A	58.2075	0.0967742	0.174818	0.159537		0.0151515	0.0298439	0.0293986		0.296296	0.41701	0.330061
978821	TGCAGGACCTCGTCAGGATGGTCAGCAGCCGCAAACACGCAGTTCTAGGGCGCATCAACCG	2A	76.0612	0.183908	0.300172	0.25512		0.142857	0.244898	0.21491		0.291667	0.413194	0.32783
3958592	TGCAGGAGGCGGACGCCGCGGCATGCGGAGCAGGGCGGAGGCCGCCG	2A	74.071	0.388889	0.475309	0.362349		0.328125	0.440918	0.343714		0.461538	0.497041	0.373516
1076002	TGCAGTTCGTGCGTGCTGCCTTGCCTTGCTGCTGCTTCGTCTGACCGCGGACTACCTCCG	2A	71.9452	0.146067	0.249463	0.218347		0.15873	0.26707	0.231407		0.115385	0.204142	0.183305
1011843	TGCAGTTCATGCGCTGGTTTGCTGCCTTTTTCGGCTGGCACGCTCGATCCG	2A	-	0.114943	0.203461	0.182763		0.114754	0.203171	0.182532		0.115385	0.204142	0.183305
3949095	TGCAGGGGCCTGGTCGAAGCCTCGGCGCATGCACGGCCG	2A	82.9876	0.144444	0.24716	0.216616		0.15873	0.26707	0.231407		0.111111	0.197531	0.178022
5412047	TGCAGGTTAGGAAGGAGGGAGGCGACGACGTGCTTGAGGGAGGGGACGAGGCCG	2A	26.032	0.0786517	0.144931	0.134429		0.0645161	0.120708	0.113422		0.111111	0.197531	0.178022
1088846	TGCAGGAAAGGAAGGAGGGAGGAGACGACGTGCTTGAGGGAGGGGACGAGGCCG	2A	79.3527	0.228261	0.352316	0.290253		0.0606061	0.113866	0.107383		0.346154	0.452663	0.350211
1095485	TGCAGCCGCTGCCGCTGCTGATGCGCCGCTGCTTCCCATCGTCGTCGCCTCTCAGGCCGACCCCACAAC	2A	59.229	0.150538	0.255752	0.223048		0	0	0		0.481481	0.499314	0.374657
1127525	TGCAGCCGCTGCCGCTGCTGATGCGCCGCTGCTCCCCATCGTCGTCGCCTCTCCG	2A	58.9857	0.149425	0.254195	0.221887		0	0	0		0.5	0.5	0.375
1111617	TGCAGGACCGTTTGGTTATCCATTTGGCGATTTGGCACGCGAGGCGGCCATGAACCG	2A	61.2241	0.131868	0.228958	0.202747		0	0	0		0.48	0.4992	0.3746
1203032	TGCAGCAAGCTGCCCGACCACCCCAACGCCAACATGGATTTCGTGGTCCGCAAGGTCTTCACGAAGCCG	2A	71.9452	0.280899	0.403989	0.322386		0.184615	0.301065	0.255745		0.458333	0.496528	0.373258
984447	TGCAGACTAGCATGTCCCCCAATCAAAAATCATTACGCAGCTCATCTCCGATATGTCAATAATCTCATC	2A	-	0.183908	0.300172	0.25512		0.0327869	0.0634238	0.0614125		0.461538	0.497041	0.373516
4989572	TGCAGTGCCAGGCCGCCAGCTTCCAACTTGGCGGCGGCGGCGGACGAGCCCACGGCATGCTGTCCTCCG	2A	13.3009	0.0549451	0.103852	0.0984596		0.030303	0.0587695	0.0570426		0.12	0.2112	0.188897
1242618	TGCAGGCTGGCGCTCTCAGGAGCTCTGCCATCCCGACGCCGCCTGCACTTCTCCCAACGCACCGTCAAC	2A	20.8778	0.0978261	0.176512	0.160934		0.0151515	0.0298439	0.0293986		0.307692	0.426036	0.335282
7333437	TGCAGAGGCTCGGCACGGAGACGCGCCGCGGCGGCCCGCGTGACCG	2A	-	0.5	0.5	0.375		0.476923	0.498935	0.374467		0.444444	0.493827	0.371895
4909635	TGCAGGACCCCCGCATCGCGGTGGCCGCCCCCTCCCTCATACGCGCCGCCACAGCCTCCG	2A	-	0.136364	0.235537	0.207798		0.046875	0.0893555	0.0853633		0.375	0.46875	0.358887
1115113	TGCAGTACAATATACATACTCAACAGAGGGCAAGGTGCAGTGTACCATCAACAGTCTCGGCCTGAGACC	2A	73.8833	0.141304	0.242675	0.213229		0.0454545	0.0867769	0.0830117		0.384615	0.473373	0.361332
3953551	TGCAGACTGGTGCGGGATAATGTTGGATGTCAACGCATCCG	2A	-	0.0909091	0.165289	0.151629		0.0983607	0.177372	0.161641		0.0740741	0.137174	0.127766
1202550	TGCAGCGCCTCCCTCCTGCCACGAGCTCCACCTTCCATGGCTGCCGCCGCCGTCCTGCCTACCCCACTA	2A	67.7564	0.344086	0.451382	0.349509		0.333333	0.444444	0.345679		0.37037	0.466392	0.357631
1290336	TGCAGAGTCGACCGAGCCGCGACGGTGGAGAGACCACAGCTCACCACACCTGCTGCTGGAGGGAGACCA	2A	-	0.282609	0.405482	0.323274		0.363636	0.46281	0.355713		0.0769231	0.142012	0.131928
1265475	TGCAGGATTCTCCTTTATCTCTCAGAACATAACAAGAATACAAGATGAACCATTTACAGCGGCGGTGTA	2A	-	0.150538	0.255752	0.223048		0.212121	0.334252	0.27839		0	0	0
1093442	TGCAGTGTGCAGAGGAGGGGAGAGGAGGAGGTGTGCGGAGTGGAGATGTGGTTTGCCG	2A	77.2959	0.247191	0.372175	0.302918		0.234375	0.358887	0.294487		0.28	0.4032	0.321915
3957731	TGCAGACATGGTCAAGTATGGCAGCGGCTAGTTCTCGGTACCG	2A	77.7195	0.241758	0.366622	0.299416		0.215385	0.337988	0.28087		0.307692	0.426036	0.335282
1113293	TGCAGTGTATTCCTCATCCCAACCTGGGTCAATTCCATCATTTCAACCTCGGTCCAGCGGCTAACACCG	2A	58.2075	0.11236	0.19947	0.179576		0.0153846	0.0302959	0.0298369		0.375	0.46875	0.358887
5579720	TGCAGGTAGTAGCTCTCTCTGGAGCGGCGCACCCACGTGTCGTCCCTGGCGGCGGACGACGCCG	2A	-	0.206522	0.327741	0.274034		0.227273	0.35124	0.289555		0.153846	0.260355	0.226463
1068006	TGCAGCCGCATCCATCAAAGGTTAGATGGGATCTGGCAGTGGTGAGCATTGCTGAAGACAACTAAAAGG	2A	86.7063	0.175824	0.28982	0.247822		0.125	0.21875	0.194824		0.296296	0.41701	0.330061
1092760	TGCAGCAGCAGCAAGAGCAACCACGCTAACTCCTCGTCGGCATCGGCATGCGCCACCTACCTGGCCTTC	2A	86.7063	0.337079	0.446913	0.347048		0.296875	0.41748	0.330335		0.44	0.4928	0.371374
3024723	TGCAGCCAGACCTTGCCAGAGCTGCGTCTGCCACCATCTCCG	2A	-	0.321839	0.436517	0.341244		0.433333	0.491111	0.370516		0.0740741	0.137174	0.127766
1019552	TGCAGGGAGCAATGGACGAATCAGCGCTCAACCGAGGCCACCAAGGATACCG	2A	-	0.402299	0.480909	0.365272		0.196721	0.316044	0.266102		0.115385	0.204142	0.183305
3030593	TGCAGCATGTGGTGGTGGCCTATGTTGGTCGGCGGAATCACACCG	2A	7.97409	0.418605	0.48675	0.368287		0.241935	0.366805	0.299532		0.125	0.21875	0.194824
1125528	TGCAGGTGAGCCAAACCCAGTGCGTAGCAGCAGCAGCCGTAAGGAGGAATCCG	2A	83.2512	0.0652174	0.121928	0.114495		0.030303	0.0587695	0.0570426		0.153846	0.260355	0.226463
3960715	TGCAGGCAGAACAGAGTAAGAATCGACGGAAGGGGAGGAGGCCGCGCCG	2A	86.9559	0.2	0.32	0.2688		0.046875	0.0893555	0.0853633		0.423077	0.488166	0.369013
4003577	TGCAGGCAGAGCAGAGTAAGAATCGACGGAAGGGGACGAGGCCGCGCCG	2A	81.4718	0.366667	0.464444	0.35659		0.390625	0.476074	0.362751		0.307692	0.426036	0.335282
1241593	TGCAGCAGTACGCCTCCACCCAAAACGTTTCACATGCGCTCCAGGTCCAAGCATGCCACCTTCACGTGG	2A	87.3161	0.282353	0.40526	0.323142		0.254237	0.379201	0.307305		0.346154	0.452663	0.350211
1130025	TGCAGTTGACGCTCGCAATGTAAATACTTCTTGCTCAATATTGGGGCTGTTAAATACCCG	2A	87.4215	0.302326	0.42185	0.332871		0.288136	0.410227	0.326084		0.333333	0.444444	0.345679
4004074	TGCAGCCTCAAGCCAACAAGAAAAGGCGAACCAAATTACGACAGGGCTATTTCTTGCCAGTTGTGAGCC	2A	86.9559	0.177778	0.292346	0.249613		0.15873	0.26707	0.231407		0.222222	0.345679	0.285932
3953260	TGCAGATTCCGTCGGCACCGCGTCATCGCCACCGCCG	2A	78.6469	0.296703	0.417341	0.330254		0.230769	0.35503	0.292007		0.461538	0.497041	0.373516
1201699	TGCAGAGGCAACGGCACAATCAGCTGCATCATCCTTGGATCTAGGTCGCTCCG	2A	87.4215	0.0581395	0.109519	0.103521		0.015625	0.0307617	0.0302886		0.181818	0.297521	0.253261
1765825	TGCAGGAGAGTCGAAGGTTGATGGCGTGGGTGGTGGGCGCGAAGGGCTAGCCAGCTCCG	2A	87.4215	0.0568182	0.10718	0.101436		0.015873	0.0312421	0.0307541		0.16	0.2688	0.232673
3025920	TGCAGCCTCCTCGACGAGCCCCACACAAGCTGCATCCG	2A	77.3076	0.292135	0.413584	0.328058		0.112903	0.200312	0.18025		0.296296	0.41701	0.330061
1127026	TGCAGAGCGGTGGCGGTACTTGCTGCGCGCAGGGCTGGGTCGCCATGCGTGCGCCTCTGAGCGTGGTGA	2A	87.347	0.193548	0.312175	0.263448		0.030303	0.0587695	0.0570426		0.407407	0.482853	0.36628
4992244	TGCAGAGCGGTGGCGGTACTAGCTGCGCGCAGGGCTGGCTCGCCATGCGTGCGCCTCTGAGCGTGGTGA	2A	-	0.266667	0.391111	0.314627		0.047619	0.0907029	0.0865894		0.222222	0.345679	0.285932
1348966	TGCAGCAAGACGAGTTACGGTCTGCGGCGGCTCAAGGCCGTGACGACGATCTGAAACAGGCGGAGGGGG	2A	-	0.370787	0.466608	0.357746		0.222222	0.345679	0.285932		0.269231	0.393491	0.316073
2336010	TGCAGATGGGAAGAAGTCGAACCAAAAATAACATAAATTAGAGAAAGGTAAATGTACCCG	2A	78.515	0.0537634	0.101746	0.0965698		0.0454545	0.0867769	0.0830117		0.0740741	0.137174	0.127766
3021247	TGCAGAATTAAATCCATCAGATCTTCCAAATAATTTTACATACCG	2A	87.3746	0.302326	0.42185	0.332871		0.193548	0.312175	0.263448		0.416667	0.486111	0.367959
1860773	TGCAGCAAGCCTGTCAGCTGCGGAGGATCCGTCGTAGCAGACGTGGATGCGTCCGCTTACCGTTGACCC	2A	-	0.166667	0.277778	0.239198		0.152542	0.258546	0.225123		0.2	0.32	0.2688
1160430	TGCAGGATGGTGCCTGAGGAGTCTGCGCCCGCTGCCCTGGAGGTCGGACTGGCCGCCAAGCTTCTGCTG	2A	125.383	0.197674	0.317198	0.266891		0.0166667	0.0327778	0.0322406		0.384615	0.473373	0.361332
4542610	TGCAGGTCTGCTGCGCGGAATTCACTTCCGCACCG	2A	83.2512	0.130435	0.226843	0.201114		0.138462	0.23858	0.21012		0.111111	0.197531	0.178022
1282467	TGCAGGGACCCACGGCACGCACTAGACAACCACCCGTCGGCTCCGCCCCGCCCCG	2A	80.7959	0.130435	0.226843	0.201114		0.138462	0.23858	0.21012		0.111111	0.197531	0.178022
3936759	TGCAGCAGCAGACCGTGGGATGGCGCCAAAGGGCAACGTTACCTGCCG	2A	86.9559	0.395604	0.478203	0.363864		0.359375	0.460449	0.354442		0.481481	0.499314	0.374657
1250521	TGCAGCCCTATCATCATCAGAAGCATCTACAGCAAGAGCTGGTGGCGTCGCCG	2A	83.2512	0.191011	0.309052	0.261295		0.153846	0.260355	0.226463		0.291667	0.413194	0.32783
2333046	TGCAGAGACGTTCGCGAACTGCTCGACGAAACAACTGTTAGCATTAATCTTGTCATATTGATTGTATGT	2A	129.34	0.0769231	0.142012	0.131928		0.0153846	0.0302959	0.0298369		0.230769	0.35503	0.292007
1077738	TGCAGAAGATCAGAATTGGAAATTGAGCATAGACATGAGAGGATGTGAGGCGAAAAAATGATGCACAAG	2A	102.533	0.430233	0.490265	0.370085		0.409836	0.483741	0.366738		0.48	0.4992	0.3746
1137616	TGCAGCAGCCACCGCCCTGAGCCACAGACGTGCGCACCACCAGAGTTCCCG	2A	83.5935	0.146067	0.249463	0.218347		0.0793651	0.146133	0.135455		0.307692	0.426036	0.335282
1243668	TGCAGATCAAGAAATTAAATGATCGGAGCTCCACTTACCACGCGGCACCGTGCCGAACCTGGAGCAGCA	2A	80.1424	0.340659	0.449221	0.348321		0.393939	0.477502	0.363498		0.2	0.32	0.2688
3024834	TGCAGAGTAAGAATATGAAGTTGATCAACATCCAGATCAACGCGCCG	2A	-	0.136364	0.235537	0.207798		0.031746	0.0614764	0.0595868		0.4	0.48	0.3648
1089478	TGCAGTTTGGCGACCGAAACATGGCATACTTCCAGAATTTTGCATCGGCCG	2A	83.2059	0.103448	0.185493	0.16829		0.0655738	0.122548	0.115039		0.192308	0.310651	0.262399
1144114	TGCAGTGTGGCTGCATCGTAGTCACCGTCACTGCACGGTGGCAGTGAATCCGTGTAGACATAGTGAAGA	2A	87.3161	0.229885	0.354076	0.291391		0.131148	0.227896	0.201927		0.461538	0.497041	0.373516
3957702	TGCAGGAATTGCTCGCATTGGGTGACCGGATCGGCACGGTGAACACCG	2A	-	0.0681818	0.127066	0.118993		0.0645161	0.120708	0.113422		0.0769231	0.142012	0.131928
2251565	TGCAGTGCGACGAAGGGAATACTTCAATCGAAAGGCTATTCATAGGCAGATCGGACGGCAGCACGTCGA	2A	-	0.127907	0.223094	0.198208		0.174603	0.288234	0.246694		0	0	0
1110051	TGCAGATGACTGCCGACACAGGCCAACACCAACGCTCTCCTCGGTCATCGCCG	2A	87.5056	0.127907	0.223094	0.198208		0.131148	0.227896	0.201927		0.12	0.2112	0.188897
2265826	TGCAGAGTCACCTGCTCGAGTCGCCAAACACCGAACACGATGGACAGCTCGAAGTAGCAGCATCTCCAC	2A	78.5764	0.359551	0.460548	0.354496		0.3125	0.429688	0.337372		0.48	0.4992	0.3746
3022774	TGCAGGCAGCCAAGCATAAGTCAGTAGAGCACAAATTCAACTACCG	2A	110.405	0.413793	0.485137	0.367458		0.377049	0.469766	0.359426		0.5	0.5	0.375
3027228	TGCAGTACTAGGCCCTCTTCTACAGGACATGTTTGTGCTAGTGGCCCG	2A	84.4207	0.321839	0.436517	0.341244		0.377049	0.469766	0.359426		0.192308	0.310651	0.262399
1669898	TGCAGAAGTCGGTCAGCGCGGGGTGGTACTGCGGGCGCACGTAGGTGCGGAACTCGGCGGGGTCGAGGT	2A	-	0.142857	0.244898	0.21491		0.0153846	0.0302959	0.0298369		0.461538	0.497041	0.373516
2253029	TGCAGCCTCACGAAATGCTTCAAAAGTATCGATGACAATCGCAGTGCTGTCACACGTCGTCGTGGCACC	2A	90.2098	0.0909091	0.165289	0.151629		0.0153846	0.0302959	0.0298369		0.304348	0.42344	0.33379
3946112	TGCAGCCTCACGAAATGCTTCAAAAGTATCGATGACAATCGCAGTGCTGTCACACGTCTCGTGGCACCT	2A	-	0.076087	0.140595	0.130712		0.0151515	0.0298439	0.0293986		0.230769	0.35503	0.292007
1131635	TGCAGTTACGGTCCGTCTGGGAGAAAGGCGCCTGCCTCAGGTATTCGAACCG	2A	90.0236	0.123596	0.216639	0.193173		0.111111	0.197531	0.178022		0.153846	0.260355	0.226463
4005685	TGCAGAACAAAGCAAACCCAGATCGTCTTCAGACTTCAGTCCG	2A	93.4914	0.184783	0.301276	0.255892		0.261538	0.386272	0.311669		0	0	0
5577692	TGCAGTAGCTGGCTGCACCCAGCAGGGCGGCGGAGGGAGCCCCTTCGAGGTCTGGTCATCCTTGTCCGA	2A	-	0.101124	0.181795	0.16527		0.0615385	0.115503	0.108832		0.208333	0.329861	0.275457
3949181	TGCAGGAGGCGTGGGAACTCCACGGCGGATGATGTCGCTGATCGTTGCTACAGGGGACGGAGAGGCGAG	2A	88.9598	0.119565	0.210539	0.188375		0.0606061	0.113866	0.107383		0.269231	0.393491	0.316073
3025007	TGCAGCTAGGCCTTGTGCGCCATAAGCCGCTCCGACTCCG	2A	54.3942	0.0769231	0.142012	0.131928		0.0151515	0.0298439	0.0293986		0.24	0.3648	0.29826
2266625	TGCAGCAGCAGGATCCCGTCGACCGAATCGAGGACGCAGTGGTTGCTGAAAAGCGGGAGCCG	2A	89.8223	0.0898876	0.163616	0.150231		0.015625	0.0307617	0.0302886		0.28	0.4032	0.321915
1103734	TGCAGATGTAAGTCGCTGAATCTTTTAGAGTATTTTACCAAGCAATAATCATTCCCCG	2A	-	0.348315	0.453983	0.350933		0.444444	0.493827	0.371895		0.115385	0.204142	0.183305
3954546	TGCAGGTCATTGCTCAGCTGGAGTTGTGGAAGGAGAAGGCCACCG	2A	-	0.363636	0.46281	0.355713		0.323077	0.437396	0.341739		0.478261	0.499055	0.374527
3020487	TGCAGTTTTGCTAGAGAAAAGGTTTCGCCTGTCATGCGTTCGACAGATTGTCCCACCGCCAACTAGAGG	2A	-	0.0705882	0.131211	0.122603		0	0	0		0.25	0.375	0.304688
1070007	TGCAGCATGAACAAAACTGCAAGCTACCCTATCATCCAAAGAAGAAAGGCAAAAGAGCAAGAAAGGGTG	2A	89.0472	0.0705882	0.131211	0.122603		0.0491803	0.0935232	0.0891499		0.125	0.21875	0.194824
5347589	TGCAGCGCGCGCTACCGCGCGCTGCACTGTGCCGCACCG	2A	-	0.105882	0.189343	0.171417		0.0645161	0.120708	0.113422		0.217391	0.340265	0.282375
3951306	TGCAGCGGAGGTGCCGCTCGACCGTCGGGGGCGCCGCAGCCCG	2A	41.5877	0.0967742	0.174818	0.159537		0.0757576	0.140037	0.130232		0.148148	0.252401	0.220548
3937220	TGCAGACTCGAATTTCGGGGCGCGGGGGTTTCGATCGGGAGGAATCCG	2A	81.4718	0.0645161	0.120708	0.113422		0	0	0		0.222222	0.345679	0.285932
5341005	TGCAGTAACAGGGCTGGGCCAGAGAGAGATCGAGGTCGCAGCGGGGCGGCGGAAGGAAGGCAACGGGAT	2A	-	0.224719	0.348441	0.287735		0.31746	0.433359	0.339459		0	0	0
3961456	TGCAGTGTCGTGGATCAAAGCGCAATGCAGTTCAAGGACCCG	2A	-	0.244444	0.369383	0.301161		0.28125	0.404297	0.322569		0.153846	0.260355	0.226463
3034172	TGCAGCAAAATCATTGTATCTGTATGTATGCACGTATATGCCG	2A	103.645	0.188235	0.305606	0.258908		0.0655738	0.122548	0.115039		0.5	0.5	0.375
1247087	TGCAGGTTCAGTGAAGTGAAGGTCGCGGTAGCTGGGACTGGGAGTGGAAACAATGGTCCAACGTTGCAG	2A	-	0.0860215	0.157244	0.144881		0.0454545	0.0867769	0.0830117		0.185185	0.301783	0.256247
996542	TGCAGGAACTGTATGTAGGAATCGCCGCTGCATGCTACAGGGTATGTAGGGAGGTGAAGGGAGAAGTAC	2A	-	0.0574713	0.108337	0.102468		0	0	0		0.238095	0.362812	0.296996
2250194	TGCAGTCATCGTGTCCCGAGCAACGATCGAGCTCGCAAGCTTCACGTGCTCCAGCCAGTTAACAATCTC	2A	131.826	0.402299	0.480909	0.365272		0.380952	0.471655	0.360426		0.458333	0.496528	0.373258
3533596	TGCAGTCATCGTGCCCCGAGCACGATCGAGCTCGCAAGCTTCACGTGCTCCAGCCAGTTAACAATCTCC	2A	99.5434	0.119565	0.210539	0.188375		0.0461538	0.0880473	0.0841712		0.296296	0.41701	0.330061
4394708	TGCAGTCATCGTGCCCCGAGCGACGATCGAGCTCGCAAGCTTCACGTGCTCCAGCCAGTTAACAATCTC	2A	-	0.123596	0.216639	0.193173		0.047619	0.0907029	0.0865894		0.307692	0.426036	0.335282
1114895	TGCAGAAGACGGCACTACTGCTAGTTTAACATAAACACAAATACAGAAGCCG	2A	103.916	0.0879121	0.160367	0.147508		0.0461538	0.0880473	0.0841712		0.192308	0.310651	0.262399
2254084	TGCAGAAATCGACAAATGTGATGTCGATGTTGGCCCATAATGCACCTTGAGGTAATGAGATGGCTTGTG	2A	103.931	0.0898876	0.163616	0.150231		0.047619	0.0907029	0.0865894		0.192308	0.310651	0.262399
3936632	TGCAGTGCAGTGCACCGTCTGCTCCAGCTCGGCAGCGCCTAAGCCG	2A	104.382	0.133333	0.231111	0.204405		0.0634921	0.118922	0.11185		0.296296	0.41701	0.330061
1096734	TGCAGTGAGTGAGCGAGTCAGTGAGCAGATGATGCATGCGCGCCCTGCTCGCTGGTGCGCCAGCCCGAG	2A	109.471	0.41573	0.485797	0.367798		0.428571	0.489796	0.369846		0.384615	0.473373	0.361332
3944826	TGCAGCTACTCATGCCCGTCCCTGGCCACATGCGCGGTTGACTGCGCCATGGCCG	2A	-	0.0581395	0.109519	0.103521		0.0483871	0.0920916	0.0878511		0.0833333	0.152778	0.141107
3064873	TGCAGCCGTGCTGGACGAAGGTGGCGACAAGACTGACTGACCG	2A	111.234	0.411111	0.484198	0.366974		0.421875	0.487793	0.368822		0.384615	0.473373	0.361332
3026394	TGCAGGCGACATTGGACCACTCGACGGATGTTCTTGTTCCTCCG	2A	109.471	0.348837	0.4543	0.351106		0.135593	0.234415	0.20694		0.185185	0.301783	0.256247
1025302	TGCAGAGGAGACTGTCTGGCCTGGTTCCCCACAGCAATGCAAGGATCAGACACCTCTGGGTCAATCGCA	2A	103.645	0.191011	0.309052	0.261295		0.0793651	0.146133	0.135455		0.461538	0.497041	0.373516
1254179	TGCAGCATCTCAAATACAAGTGTACAGTTGTTCTTCAGGAGATTCATTTGTTTTTCCG	2A	130.865	0.438202	0.492362	0.371152		0.484375	0.499512	0.374756		0.24	0.3648	0.29826
3959358	TGCAGAAACAGGTCGAGAATCTGGAGAAGAAGAAAGAGAAACTGGCTAGTGCCAACTGCAAAACAGGGG	2A	-	0.0714286	0.132653	0.123855		0	0	0		0.26087	0.385633	0.311277
2259214	TGCAGAAGCCTGTCAGCTAGCCGATGCGTCGAGGAGGCCGAAGCGAAAGCTGCGCTTACCG	2A	67.0401	0.333333	0.444444	0.345679		0.384615	0.473373	0.361332		0.2	0.32	0.2688
7491714	TGCAGCCTGACCGCGCGAATCGGTGAGCTTAATTATCGACCACAATTTGAGAGGTCGTACTCATGTAGG	2A	-	0.0537634	0.101746	0.0965698		0	0	0		0.185185	0.301783	0.256247
1189342	TGCAGAAGCATTCACGTGTGTGCTCCTGCTGTAGTAACGCCAGCCAGCCAGCTAACGTACGTGCGTGCA	2A	111.234	0.0568182	0.10718	0.101436		0.016129	0.0317378	0.0312341		0.153846	0.260355	0.226463
1111139	TGCAGTCGCCAGCGCGTTTCTCGTCGCTCGCAGCCTGATCTCTCCCTCCG	2A	111.234	0.139785	0.24049	0.211572		0.121212	0.213039	0.190347		0.185185	0.301783	0.256247
1024178	TGCAGGCACACACGTAGGCTATCTCGTCTACTTCGCCCGTGGCCATGGCGACGCCGACGCGGCTGCTGC	2A	-	0.202381	0.322846	0.270731		0.220339	0.343579	0.284556		0.16	0.2688	0.232673
4009038	TGCAGCACTTCGGTGGGTCGACGGGGTACGGCCACGACGACGCCG	2A	-	0.478261	0.499055	0.374527		0.484848	0.499541	0.37477		0.461538	0.497041	0.373516
3953672	TGCAGGCCGAGGCCGAATCGTTTTGGTCCTCCACCCAGTCGAACGTGCCG	2A	124.597	0.482759	0.499405	0.374703		0.459016	0.496641	0.373315		0.346154	0.452663	0.350211
1114765	TGCAGAAATTCAGCAGGTCTGCTACGAACTCGTCGCTCTTGTATGTTGTAATGCCATAGGACCAAAAGG	2A	113.883	0.0645161	0.120708	0.113422		0.0151515	0.0298439	0.0293986		0.185185	0.301783	0.256247
1289597	TGCAGTAAGTAGTCGCTGCTTTGCACAGGGCTCAGCTCACTCTGGGCCG	2A	117.052	0.173913	0.287335	0.246054		0.166667	0.277778	0.239198		0.192308	0.310651	0.262399
1268056	TGCAGCAGCTAGCACTCCCATCATCCTGTAGGTCAAATTTGTGGATTTTGCCG	2A	115.427	0.0930233	0.16874	0.154503		0	0	0		0.333333	0.444444	0.345679
1011598	TGCAGAGGCTAGGGAGGGAGATTAGGGCTTTGAGGATCGTGGATCGGGGCCG	2A	129.656	0.188889	0.30642	0.259473		0.125	0.21875	0.194824		0.346154	0.452663	0.350211
3940024	TGCAGAGGGAGCGCAGGGACCTGCTCGCCGCCCTCACCCCCG	2A	111.707	0.0645161	0.120708	0.113422		0	0	0		0.222222	0.345679	0.285932
998010	TGCAGTTGGCGGCCAGCTTGCGCGAGAAGGTATCGTCGGCGCGCTGCGACCG	2A	106.996	0.303371	0.422674	0.333347		0.349206	0.454523	0.351227		0.192308	0.310651	0.262399
1672353	TGCAGGATCGACGATTTCCCTACGGATCTGGTTAGTCGCCCACCGCTTCCCATTCTACCCCCTACCCCC	2A	-	0.494382	0.499937	0.374968		0.461538	0.497041	0.373516		0.416667	0.486111	0.367959
3956823	TGCAGACCATCTCGACCTAGGGCACCGCAGTGCTAGTGTGCCG	2A	115.427	0.11236	0.19947	0.179576		0.031746	0.0614764	0.0595868		0.307692	0.426036	0.335282
1261743	TGCAGCACACTCTCCGTCTGACGACCGTCGCCAAGGCGGGCCGAAGCGGCCG	2A	-	0.197802	0.317353	0.266997		0.265625	0.390137	0.314033		0.037037	0.0713306	0.0687866
2275938	TGCAGGGTGTGGAGAGAGTCATGGAGGCTGGCTCTGTCTATATATCTCCGATCGAGTTGGGCACATGGA	2A	114.587	0.456522	0.496219	0.373102		0.409091	0.483471	0.366599		0.423077	0.488166	0.369013
4539565	TGCAGGCTCATCAGGTGCTCGTAGGTGGACGGCCTGTCGCCGCCG	2A	129.934	0.125	0.21875	0.194824		0.109375	0.194824	0.175846		0.166667	0.277778	0.239198
4005267	TGCAGGCTCATCAGGTGCTCATAGGAGGACGGCTTGTCGCCGCCG	2A	89.1538	0.428571	0.489796	0.369846		0.439394	0.492654	0.3713		0.4	0.48	0.3648
1151669	TGCAGGTGGAGTTGTGAATGGGGATGGTGTTGGAGCGGGTTGGATCTGAGATGGCGCTCGGACCAGCGG	2A	121.908	0.428571	0.489796	0.369846		0.359375	0.460449	0.354442		0.407407	0.482853	0.36628
1102146	TGCAGCAGTTCCTGACCGCCGCTTGTGCAGCCCACCTGGCCGAGATACGCCGCCTCCATGACCG	2A	121.908	0.390805	0.476153	0.362792		0.34375	0.451172	0.349394		0.478261	0.499055	0.374527
3533569	TGCAGTGGGCGGGGCATGCTCTGCCTCCTGTTGTTGCCG	2A	123.374	0.409091	0.483471	0.366599		0.327869	0.440742	0.343615		0.407407	0.482853	0.36628
1089389	TGCAGTCGTGCAGGGCCGCCGTTGTGTGTTGGTGTGCTCTGCTCCGATCAGGTGGAGAGATATAACCAA	2A	120.717	0.229885	0.354076	0.291391		0.15873	0.26707	0.231407		0.416667	0.486111	0.367959
5371487	TGCAGTCGTGCAGGGCCGCCGTTGTGTTTTGGTGTGCTCTGCTCCGATCAGGCGGAGAGATATAACCAA	2A	-	0.16129	0.270552	0.233952		0.166667	0.277778	0.239198		0.148148	0.252401	0.220548
1105417	TGCAGGTCAACAGCAATACCTGGACGATCCTACGTAACCTGATGGCTCTGGAGGAGCAGATGTCACGGC	2A	123.662	0.0860215	0.157244	0.144881		0.0151515	0.0298439	0.0293986		0.259259	0.384088	0.310326
3951962	TGCAGGAGCTGTCGGAGTTGTTGGACGGGCAAGAATTGGAGGCACCG	2A	115.889	0.218391	0.341393	0.283118		0.190476	0.30839	0.260838		0.291667	0.413194	0.32783
4394418	TGCAGCTAGCTGTTGGTGAAGTGTGATTTTCTCACAATATAAGACATCCG	2A	-	0.111111	0.197531	0.178022		0.0952381	0.172336	0.157486		0.148148	0.252401	0.220548
1028668	TGCAGGGCAGGTAGGGAGTCGCAGCCGCAGGCTCGTCGGTGCTCAACTCCG	2A	50.1251	0.255814	0.380746	0.308262		0.306452	0.425078	0.334732		0.125	0.21875	0.194824
4993398	TGCAGTATCGCTGTCATTTTATCATCCGTGCCCTGCCCGTGATCGAGCTCGAGCATGGGAAAGGAAGAT	2A	-	0.384615	0.473373	0.361332		0.353846	0.457278	0.352726		0.461538	0.497041	0.373516
1047706	TGCAGTTGCTACTGCTGGCCACCGCTATGGCCTTTTTCGCAGGTACCTCAAACCGCATGCCATGGGAAT	2A	115.889	0.186813	0.303828	0.257672		0.109375	0.194824	0.175846		0.37037	0.466392	0.357631
3955926	TGCAGTCGAGCACCGCATGAGCAAGGAAATCGTACTTCCG	2A	122.772	0.123596	0.216639	0.193173		0.126984	0.221718	0.197139		0.115385	0.204142	0.183305
1134338	TGCAGCAAAAACAAACTTTTCCGCATTGTTTCGTCCAGATATGATGCCG	2A	121.516	0.295455	0.416322	0.32966		0.2	0.32	0.2688		0.434783	0.491493	0.370711
3936736	TGCAGGTTGCAACAACCTCCATAAAAGTACCACAACCATGAGTAGTCTATCAAGAAAGATTCGTTACTA	2A	88.0736	0.382022	0.472163	0.360694		0.421875	0.487793	0.368822		0.28	0.4032	0.321915
1203615	TGCAGCAAAGTCATCTCTCCACCTTGCCAACACCCAGCCTCTCGCTGCCCACCTTGCCGACCAACTCCA	2A	120.717	0.16129	0.270552	0.233952		0.166667	0.277778	0.239198		0.148148	0.252401	0.220548
3533429	TGCAGTGCAGCAGCGGACATGATCAGGGATCCTGCCCTGGACCG	2A	123.757	0.0869565	0.15879	0.146183		0.0153846	0.0302959	0.0298369		0.259259	0.384088	0.310326
1099358	TGCAGAAATACAAAGGAGGCATCCTGGATTATGAACCTAACGGAGACTACACCG	2A	130.865	0.297619	0.418084	0.330687		0.333333	0.444444	0.345679		0.208333	0.329861	0.275457
3943077	TGCAGCAGGAGAAGCGAGCGAGGAAGCGGGAGGAGCGGGAAACCG	2A	119.787	0.225806	0.349636	0.288513		0.166667	0.277778	0.239198		0.37037	0.466392	0.357631
3385396	TGCAGGCAGTTGGTACAACTTGCTCTATGCATCAATGCTTCACTCCG	2A	123.598	0.173913	0.287335	0.246054		0.153846	0.260355	0.226463		0.222222	0.345679	0.285932
1370744	TGCAGGGTGCATGCATGCATGCGTGCGCGCACACAGAGAAGCTAGCGAGCGGCCGAGCATGCATGGAGC	2A	123.583	0.0537634	0.101746	0.0965698		0.0151515	0.0298439	0.0293986		0.148148	0.252401	0.220548
1105947	TGCAGCCATGGGGGTGAGCCGAGGCACGAGCATGGCACGCACGCCACAGCCACGCGCCTCCCACACCGA	2A	123.18	0.337209	0.446998	0.347095		0.25	0.375	0.304688		0.461538	0.497041	0.373516
1101524	TGCAGACGAGTGCGCCACTATCCAACGTCTGATGGATGATTGCCAGTTTGGGGAGGGGCCG	2A	123.662	0.217391	0.340265	0.282375		0.106061	0.189624	0.171645		0.5	0.5	0.375
2340355	TGCAGACCGTTAGGAAGCCCTGGCCAATCGAGGGCCGAAATGTACTCGGGATGGGGCCG	2A	123.662	0.0652174	0.121928	0.114495		0.0153846	0.0302959	0.0298369		0.185185	0.301783	0.256247
2275418	TGCAGGAGTATGCAGTTGCAGAGGAGGGCCATGCGGATCACGATCCAGCGTCTGCTAACTCGACGGCCA	2A	123.019	0.322222	0.43679	0.341397		0.296875	0.41748	0.330335		0.384615	0.473373	0.361332
7491288	TGCAGGAGTATGCAGTTGCAGAGGAGGGCTATGCCATCACGATCCAGCGTCTGCTAACTCGACGGCCAT	2A	-	0.182796	0.298763	0.254133		0.181818	0.297521	0.253261		0.185185	0.301783	0.256247
1090839	TGCAGGCTGCTGCATCTTCGGAGGCGTCAGTCAATCAACGAGCAGATCCTAAACCG	2A	121.908	0.329545	0.44189	0.344257		0.323077	0.437396	0.341739		0.347826	0.453686	0.350771
1100083	TGCAGTTCATTTTACTGCTCTGTAGAAGATGTAGGGGAGGTCGGTGAGCGCAGCGCGGACGACCGATGC	2A	123.662	0.0714286	0.132653	0.123855		0.0877193	0.160049	0.147241		0.037037	0.0713306	0.0687866
4999099	TGCAGGGTCACGGACGCCGAGTCACCAACCATGCAGTTAAGGCCGGCAGAGAGCACACCG	2A	-	0.131868	0.228958	0.202747		0.138462	0.23858	0.21012		0.115385	0.204142	0.183305
3021290	TGCAGGATGAAAGGAACAATTGGAAAGGTAAAGACACCG	2A	-	0.0777778	0.143457	0.133167		0.0153846	0.0302959	0.0298369		0.24	0.3648	0.29826
2322279	TGCAGACTGGTGAAGGTAAGCAACAACTAGCTGATCGATCGAGGCTGCGATGATAAAACAGGAGCCTCG	2A	120.717	0.225806	0.349636	0.288513		0.166667	0.277778	0.239198		0.37037	0.466392	0.357631
1201542	TGCAGGGTCACCAACGCAGACTCCAACAAAGCTAAAAACAGTGGACGACACCG	2A	120.631	0.202247	0.322687	0.270623		0.169231	0.281183	0.241651		0.291667	0.413194	0.32783
2293389	TGCAGCGTGGTGCATGGTCTGGCGGCACCCTCCGACGCCTTCGACTTGAGCGCCATGATCCACTCCCGA	2A	122.886	0.293478	0.414698	0.328711		0.292308	0.413728	0.328142		0.296296	0.41701	0.330061
5971395	TGCAGCGTGGTGGATGGTCTGGCGGCGCCCTCCGACGCCTTCGACTTGAGCGCCATGATCCACTCCCGA	2A	-	0.224719	0.348441	0.287735		0.222222	0.345679	0.285932		0.230769	0.35503	0.292007
4733462	TGCAGGAATGATGACACGGCTCGGTCGTCGTCGTCGTATCTCGGCATCGACGTCGGTGGCAGCTGGCAC	2A	106.91	0.456522	0.496219	0.373102		0.430769	0.490414	0.370161		0.481481	0.499314	0.374657
3953686	TGCAGGTGGGCGGCAGAGAAGGTGAACATTTGTCGCCACACCG	2A	-	0.0952381	0.172336	0.157486		0.0322581	0.062435	0.0604859		0.272727	0.396694	0.318011
1212670	TGCAGCGTCCCACTGGATCCATGTTGGGCACTAGATCTGGCCAGACCACACCG	2A	120.711	0.184783	0.301276	0.255892		0.153846	0.260355	0.226463		0.259259	0.384088	0.310326
3958725	TGCAGCACGGCACGGCATCGGAGTGAGCCCCGCGGGTCCCCCG	2A	117.154	0.377778	0.470123	0.359615		0.359375	0.460449	0.354442		0.423077	0.488166	0.369013
3570365	TGCAGTTAGCCAGTGACTATGTCGCCCGCCAACCG	2A	119.787	0.217391	0.340265	0.282375		0.153846	0.260355	0.226463		0.37037	0.466392	0.357631
1040655	TGCAGAGCGATGGAAATCATGTAGGGTAGTCAAAGGGCTTAAGTGAAAATGTCCCCTTTGAAAAATGCT	2A	120.717	0.170455	0.2828	0.242812		0.166667	0.277778	0.239198		0.181818	0.297521	0.253261
1112662	TGCAGCCTGGCGCTATCTACACCACCACCACCACGATGTTGAAGCCGTCCGCTTACAGCCCG	2A	123.662	0.0752688	0.139207	0.129518		0.0151515	0.0298439	0.0293986		0.222222	0.345679	0.285932
4009441	TGCAGCCACATTGAGTCCTATGCAGTTTACACACTACACTCCCG	2A	-	0.409091	0.483471	0.366599		0.483871	0.49948	0.37474		0.230769	0.35503	0.292007
3021130	TGCAGCCATTTTGAGTCCTATGCAGTTTACACACTATACACCCG	2A	123.675	0.333333	0.444444	0.345679		0.355932	0.458489	0.353383		0.28	0.4032	0.321915
1101257	TGCAGGGAGAAGCGACGGGGAAGAGAAGACCAACCGACACAAGTGCCGCTCCTTCCTTCCTTTCCCAGG	2A	120.717	0.244186	0.369118	0.300994		0.174603	0.288234	0.246694		0.434783	0.491493	0.370711
4405786	TGCAGAGAGAAGCGACGGGGAAGACAAGACCAACCGACACAAGTGCCGCTCCTTCCTTCCTTTCCCAGG	2A	-	0.152174	0.258034	0.224743		0.166667	0.277778	0.239198		0.115385	0.204142	0.183305
1087996	TGCAGCCCATGCATGTCGTAACAGTCCATGCTTCAGAGATACTGTTTGGCCCATGTTTGATTACTGTCC	2A	120.717	0.174419	0.287994	0.246523		0.171875	0.284668	0.24415		0.181818	0.297521	0.253261
3960583	TGCAGTGGTTCGTGCCCGAGACGAGCGGCAAGACGCTCGAGGAGATCGAGTTGCTGTTCGGCGATGCCG	2A	120.704	0.152174	0.258034	0.224743		0.153846	0.260355	0.226463		0.148148	0.252401	0.220548
1209013	TGCAGGAACGCCACGGACAGCGCCGAGACGGCCGCGAACGCCGTGAACGCGCCG	2A	120.487	0.152174	0.258034	0.224743		0.153846	0.260355	0.226463		0.148148	0.252401	0.220548
1241179	TGCAGTAAATGTTTGTTGTTGTTTATTGAACAGCACTTGAGCTAAAAGTAGCCCCG	2A	120.487	0.363636	0.46281	0.355713		0.25	0.375	0.304688		0.333333	0.444444	0.345679
1669340	TGCAGACGACGGCGGCGGCGGCAATGGCGATTCCGTCTGCGTGTCTGCTTCTAGACCG	2A	120.838	0.163043	0.272921	0.235678		0.153846	0.260355	0.226463		0.185185	0.301783	0.256247
4993994	TGCAGCTTCGAATCTCTCTCAGCAACTACGGCGCTACGATGACCAAGATGCGGATGGTCGCCCAAATTT	2A	-	0.142857	0.244898	0.21491		0.140625	0.241699	0.21249		0.148148	0.252401	0.220548
1301503	TGCAGCTACACAGAAGGAGCTTTGCTGCTCATTAGAGTGGTTAGAGAGATCTACAACAAGTGTTGTGGA	2A	-	0.356322	0.458713	0.353504		0.428571	0.489796	0.369846		0.166667	0.277778	0.239198
1399786	TGCAGAGCCAACTGAAAGATCAAGATTGCCTTGCTACACGTCGGTTCAGTAACGACCG	2A	120.487	0.393258	0.477212	0.363347		0.380952	0.471655	0.360426		0.423077	0.488166	0.369013
1112990	TGCAGAACTGTCACGTGTGGTAGTGTGGCAGCCTCCATAGCCTCGTGCCGTCGTTGTGGTCCGATGCCT	2A	118.883	0.224719	0.348441	0.287735		0.166667	0.277778	0.239198		0.391304	0.476371	0.362906
989009	TGCAGCAGCCGCCTGTGACAGGTGTCCAAGCCAAGCTGGAGGGGTGGGAGCTGGGGGCGGTGGCCGTGA	2A	121.306	0.16129	0.270552	0.233952		0.166667	0.277778	0.239198		0.148148	0.252401	0.220548
993009	TGCAGCCACGAACGCAGGATGCAGCTAGCTGGCCTCTGCAATCACGGTTTGCGTAGCGAGAAAGGTTCC	2A	117.052	0.351648	0.455984	0.352023		0.28125	0.404297	0.322569		0.481481	0.499314	0.374657
1110845	TGCAGCTTCACATCTGAGCAATGCAGGCGTGCATGCATGCCACGGGATCGTCCTCGGCCGTCTTGCGCC	2A	120.717	0.235955	0.360561	0.295559		0.171875	0.284668	0.24415		0.4	0.48	0.3648
1218562	TGCAGCTTCACATCTGAACAACGCAGGCGTGCATGCATGCCACGGGATCGTCCTCGGCCCTCTTGCGCC	2A	120.717	0.208791	0.330395	0.275814		0.153846	0.260355	0.226463		0.346154	0.452663	0.350211
1219162	TGCAGAAGAGGCCACACATGTACGTGGAATATTGGGAGCATCACCACCGTCGTGTCACTTTCAGTGGAC	2A	120.717	0.133333	0.231111	0.204405		0.126984	0.221718	0.197139		0.148148	0.252401	0.220548
2358052	TGCAGACTGCCCCGTCGTCGAACAGCACGTCGACGGACACCTCGACGACCCG	2A	120.605	0.172414	0.285375	0.244655		0.15625	0.263672	0.22891		0.217391	0.340265	0.282375
1201104	TGCAGGGGTCAAAGGTGGGGCAGACATGGGAAAAGACGTCATCCGAGTAGCCGTTAGAGTCAAAGTCCC	2A	120.717	0.111111	0.197531	0.178022		0.0461538	0.0880473	0.0841712		0.28	0.4032	0.321915
2294115	TGCAGGTTAGAGACGACGAGAAAGAACTCGTCGATTCCATCCTCCAAGACACGGAGGACCTGGGCCACC	2A	123.583	0.195402	0.31444	0.265004		0.196721	0.316044	0.266102		0.192308	0.310651	0.262399
3575390	TGCAGCGCGCCAAGGACCTTGGGCCACCACACTTTCACGCGTATGCCG	2A	-	0.141304	0.242675	0.213229		0.030303	0.0587695	0.0570426		0.423077	0.488166	0.369013
1228498	TGCAGGGCAGGTGGCCCATGAGGGCAGCGCGGGGCGTGGCCACGCACATCGCGGCTGGCTCAAGGAGCC	2A	123.583	0.139785	0.24049	0.211572		0.030303	0.0587695	0.0570426		0.407407	0.482853	0.36628
3572733	TGCAGCCTGGCGCCATCTCCACCATGTCGGCGTGCGGCCCG	2A	123.617	0.325581	0.439156	0.342727		0.338983	0.448147	0.347729		0.296296	0.41701	0.330061
3533607	TGCAGCTCGGCAACTTCGATGTCGTTGTGATGGTGTAGATGACGCCG	2A	123.662	0.076087	0.140595	0.130712		0.0151515	0.0298439	0.0293986		0.230769	0.35503	0.292007
4405798	TGCAGCTCGGCAACTTCGATGCAGTTGTGATGGTGTAGATGACGCCG	2A	-	0.0967742	0.174818	0.159537		0.0757576	0.140037	0.130232		0.148148	0.252401	0.220548
4405872	TGCAGTGAATCTGAGGCTATTTTTATTGAGATATATAAAGGCTGTAAATCGATTCGCTATAACACCGAG	2A	121.096	0.186813	0.303828	0.257672		0.153846	0.260355	0.226463		0.269231	0.393491	0.316073
7488273	TGCAGATGGAAGTGATGAAGAAGCATCCAAAATGTAAAGAACTCCTGGATGTGGGCACCG	2A	-	0.282609	0.405482	0.323274		0.353846	0.457278	0.352726		0.111111	0.197531	0.178022
1128880	TGCAGTCCCATTTCAGCTGAGCGCTGAGGTTTATTTTGATGTAATGCTTTGAGAGAGTGTTGAGTTGTA	2A	121.908	0.318681	0.434247	0.339962		0.215385	0.337988	0.28087		0.423077	0.488166	0.369013
3533033	TGCAGTGAAGCGCCGCCTGAGAGCTCCAATTGAGCGTCACCG	2A	-	0.44186	0.49324	0.371597		0.33871	0.447971	0.347632		0.291667	0.413194	0.32783
1211034	TGCAGCTACCTACGTCCTATACGAGTCCACTGTGGTCGGCACCCAGGCCCTGCTCCG	2A	123.662	0.107527	0.19193	0.173511		0.0151515	0.0298439	0.0293986		0.333333	0.444444	0.345679
1117775	TGCAGATAACATGGTCAAACGGCCCAATTAACGAGAGGACCCCTAGGTCACCGCGCGGAGCAGCGGCCC	2A	118.316	0.406593	0.48255	0.366123		0.384615	0.473373	0.361332		0.461538	0.497041	0.373516
994034	TGCAGTGACGTGATGGAGGAGTTCCACAGGCAGATGCTAGCGGTGGTTGACAAGCTGACGGTGTTGTTC	2A	115.889	0.0652174	0.121928	0.114495		0.0151515	0.0298439	0.0293986		0.192308	0.310651	0.262399
1240563	TGCAGGTCCTTGCATATGTGTTGCATGTGTCTTCCATCTTCGGCAGCCG	2A	117.052	0.354839	0.457856	0.35304		0.409091	0.483471	0.366599		0.222222	0.345679	0.285932
5346038	TGCAGCGGCCGCCATCACCAATGCACGGTGCCCCCGCTGACCG	2A	-	0.0869565	0.15879	0.146183		0.123077	0.215858	0.192561		0	0	0
1125099	TGCAGGCCACGACCCATGGAAGGATGACGAGTCTAACTCTGACGAGGAGGAAATGACCCCG	2A	107.019	0.155556	0.262716	0.228206		0.0307692	0.059645	0.0578662		0.48	0.4992	0.3746
4008779	TGCAGGCCACGACCCATGGAAGGATGACGAGTCTGACTCTGACGAAGAGGAAATGACCCCG	2A	-	0.340909	0.44938	0.348409		0.360656	0.461166	0.354829		0.296296	0.41701	0.330061
4990279	TGCAGCCTCAACTTGCGGATCGGCATGGAACCACCG	2A	123.949	0.0689655	0.128419	0.120173		0.015873	0.0312421	0.0307541		0.208333	0.329861	0.275457
4005309	TGCAGCCGCCACCGTATTCGCTCGTTGCACACACTGCCG	2A	120.657	0.11236	0.19947	0.179576		0.126984	0.221718	0.197139		0.0769231	0.142012	0.131928
1241729	TGCAGTACACGTACCCAGCCCCTCCCCTGCCGATGCAGCAGCGAGCTGATGCAGACGCCGCCCCCCACG	2A	123.598	0.0869565	0.15879	0.146183		0.030303	0.0587695	0.0570426		0.230769	0.35503	0.292007
5324078	TGCAGCGGCGGGGGGCGGTGCTGGTGCTGGAGGTAGGGCCAGCCG	2A	-	0.0860215	0.157244	0.144881		0.030303	0.0587695	0.0570426		0.222222	0.345679	0.285932
987055	TGCAGGCCCACCACCGTCAGCACGTCCGCCACGCCCATCATCACGTACTGCGGCACCAGCCACGCCCAG	2A	123.487	0.170455	0.2828	0.242812		0.129032	0.224766	0.199506		0.269231	0.393491	0.316073
3943181	TGCAGCCCGCTGAAGGCGACGAGGCGGCGGCGCTCGCCG	2A	123.617	0.0659341	0.123174	0.115588		0.0151515	0.0298439	0.0293986		0.2	0.32	0.2688
1059068	TGCAGGTGCAACGAATGAACGCTTGCATTGCAGGCAGCACATGGATTGGAAGTAGAGAAGGAAAAGCCG	2A	120.717	0.152174	0.258034	0.224743		0.153846	0.260355	0.226463		0.148148	0.252401	0.220548
3957253	TGCAGCACCAGTGCACAACAAGGTCAAGGGAAAGTGCACAGCAAGGTCGACGATGACGGGTGGTGGTCC	2A	120.704	0.152174	0.258034	0.224743		0.153846	0.260355	0.226463		0.148148	0.252401	0.220548
1160720	TGCAGGCACCGCGCCAGCACCCGCTCCGCCTCCTCCTGCCTGTGGACCG	2A	123.884	0.152174	0.258034	0.224743		0.030303	0.0587695	0.0570426		0.461538	0.497041	0.373516
3533113	TGCAGCCAGTCAACACCGATGTACCTCAGCCTATGTTCAGCCG	2A	120.687	0.16129	0.270552	0.233952		0.166667	0.277778	0.239198		0.148148	0.252401	0.220548
3533146	TGCAGAGCGAGAAGGGCGTGGACGTCACATTCCTCGTGTCCG	2A	123.662	0.11236	0.19947	0.179576		0.0153846	0.0302959	0.0298369		0.375	0.46875	0.358887
7345806	TGCAGCCAGTGCAAGGGCCTCGGAACACACGAACCG	2A	-	0.428571	0.489796	0.369846		0.483333	0.499444	0.374722		0.291667	0.413194	0.32783
1003691	TGCAGCGGCGAGGAGGCGGAGAGGGGAGGGGGGAGTCAGATGAAGGGCCG	2A	119.787	0.238636	0.363378	0.297356		0.174603	0.288234	0.246694		0.4	0.48	0.3648
1267878	TGCAGTGCATCGGGCTCTGAAAATGGTTGGATCTGCTCTGATCCATGAAACTGAAACGAACCAAGTAGA	2A	152.715	0.155556	0.262716	0.228206		0.140625	0.241699	0.21249		0.192308	0.310651	0.262399
1209389	TGCAGTAGCGCGATGCATAGGTGATGCGCGTTCAGTTACCAGCGTTTGAGGCCGAGAGCTGCCACTAGG	2A	120.677	0.225806	0.349636	0.288513		0.166667	0.277778	0.239198		0.37037	0.466392	0.357631
1236764	TGCAGTAGCGCGGTGCATAGGTGATGCGCGTTCAGCTTCCAGCGTTTGAGGCCGAGAGCTGCCACTAGG	2A	120.677	0.233333	0.357778	0.293775		0.174603	0.288234	0.246694		0.37037	0.466392	0.357631
1206966	TGCAGCGTGCCCCTTCCCTTATTCCCTTCACCAAAACAACCTAATGACGATCAAGACGGCCGCCGTGGA	2A	120.631	0.217391	0.340265	0.282375		0.166667	0.277778	0.239198		0.346154	0.452663	0.350211
2276769	TGCAGTCCTGCATTGCATCGAGGATGTGTTTTCTATCTTGTTGTCGACATAGTGCACTTAAAACAACCG	2A	123.662	0.0860215	0.157244	0.144881		0.0151515	0.0298439	0.0293986		0.259259	0.384088	0.310326
1090740	TGCAGGCTCAGCAGACATGGACGAAAGAAAGTCATGCTCTCGGATCAGTGCGGATGTGGAGATGGTGGG	2A	123.662	0.0860215	0.157244	0.144881		0.0151515	0.0298439	0.0293986		0.259259	0.384088	0.310326
1378775	TGCAGAAAATTCTGAAGTAAATGAATTGCTACATAGATAGACAGACAGACAGAAGGCCG	2A	120.677	0.0989011	0.178239	0.162355		0.0923077	0.167574	0.153533		0.115385	0.204142	0.183305
1666222	TGCAGCATCAACTGTCATAGCAGAGCAGAGGGTTCCTCACACCAGTGGCTGTGAACGTCTGAATGATGA	2A	123.662	0.0549451	0.103852	0.0984596		0.015625	0.0307617	0.0302886		0.148148	0.252401	0.220548
1711389	TGCAGCGTCCCGTGGCTGGCCGCGCTGGTGTGGAGGCTGGGGCGTGCGCGGCTGGCCG	2A	107.019	0.360465	0.46106	0.354772		0.338983	0.448147	0.347729		0.407407	0.482853	0.36628
2294527	TGCAGCAGCTGAGGGTTGCTGCTAGTGCTCGATCTCCAACAGATGCGCCG	2A	120.717	0.217391	0.340265	0.282375		0.153846	0.260355	0.226463		0.37037	0.466392	0.357631
3952424	TGCAGATGCAACGAACGCTTGCAGTCAGCACATGGAACCCG	2A	121.628	0.217391	0.340265	0.282375		0.153846	0.260355	0.226463		0.37037	0.466392	0.357631
2279498	TGCAGTCGTCTAGGAGCGTCAACTACCGCTCGATGCCTCTGCGGAACAGAGAGGTGAGCGCGTGCCGAG	2A	120.717	0.166667	0.277778	0.239198		0.138462	0.23858	0.21012		0.24	0.3648	0.29826
1234753	TGCAGATGAAAAATGGACTCATGGTGAAGTTGAAGAAGCGAGAAATGTAACCTTTGGTCTCTTTTTCTT	2A	101.629	0.153846	0.260355	0.226463		0.123077	0.215858	0.192561		0.230769	0.35503	0.292007
982109	TGCAGCTCTTTATAGTAAACGATTAGAGCGCTTCTGCATCGCCACTGCGTTACCACTGTGGGAAACATA	2A	117.633	0.376471	0.469481	0.359275		0.491525	0.499856	0.374928		0.115385	0.204142	0.183305
4407631	TGCAGGAAACCTGGATTCGGGTCTTTGGCATCCCG	2A	121.096	0.211111	0.333086	0.277613		0.15625	0.263672	0.22891		0.346154	0.452663	0.350211
1066118	TGCAGCTAACACGGTATACATCAATCTTTCCAACATTATCCACTTCTTCTCCATGCAAAAACCAAAATC	2A	120.717	0.208791	0.330395	0.275814		0.166667	0.277778	0.239198		0.32	0.4352	0.3405
3943099	TGCAGAGTTGAGGAGTCCATGGATTCAACCACAGCCG	2A	121.444	0.152174	0.258034	0.224743		0.123077	0.215858	0.192561		0.222222	0.345679	0.285932
1288584	TGCAGATCTCATACGCATTCTGTCAAGGCACCGCATTGACAATTGGGCACATGTAGGTCTCCTTGTTAT	2A	123.662	0.0555556	0.104938	0.0994323		0.0151515	0.0298439	0.0293986		0.166667	0.277778	0.239198
3023346	TGCAGGAAAATTTGGAACGCAAGTACTACAAAGCCAGCTGTAGACCCG	2A	117.633	0.0645161	0.120708	0.113422		0.030303	0.0587695	0.0570426		0.148148	0.252401	0.220548
3064393	TGCAGGAAAAATTGGAACGCAAGTACTACAAAGCCAGTTGTAGACCCG	2A	117.633	0.0568182	0.10718	0.101436		0.031746	0.0614764	0.0595868		0.12	0.2112	0.188897
1246182	TGCAGGCTGCCCTTCCCACCTACAGGGCCATCACGCGTGTGCAGCTCCGTGATGGGTGCTCCACTTCTT	2A	35.9169	0.195652	0.314745	0.265213		0.121212	0.213039	0.190347		0.384615	0.473373	0.361332
3027270	TGCAGCGGCCCTCCCTGGTGTAGATGTGGTCAAAAATCCCGTGCCG	2A	116.477	0.494118	0.499931	0.374965		0.377049	0.469766	0.359426		0.208333	0.329861	0.275457
4993845	TGCAGGCTCAGGATCTCCATCGAGATCCTAGACGAGAGCGGCGAGCGCACCGTTTTCGACAACTACATG	2A	115.726	0.170455	0.2828	0.242812		0.0793651	0.146133	0.135455		0.4	0.48	0.3648
1237181	TGCAGATTCATCTTTGATCGCAGCTCTCTGGCAGATCAATTTACCACGTATTTGCAGCTAGCCACCGAG	2A	107.031	0.076087	0.140595	0.130712		0.0151515	0.0298439	0.0293986		0.230769	0.35503	0.292007
3941441	TGCAGCCCGTTCATGGGCACTGTCTTGCCTGCGTCTAGATCCACCCG	2A	123.581	0.369565	0.465974	0.357408		0.430769	0.490414	0.370161		0.222222	0.345679	0.285932
3533460	TGCAGAGGCATGATTCCGTGCTCGCCAGTCGCCACCCG	2A	116.947	0.10989	0.195629	0.176493		0.0307692	0.059645	0.0578662		0.307692	0.426036	0.335282
1104401	TGCAGTTATGACGATGAGTATAGGTTTCGTTTCCTGCTATAGGCAAGCATGTATTACTAACGTTAGTGC	2A	123.662	0.0869565	0.15879	0.146183		0.0153846	0.0302959	0.0298369		0.259259	0.384088	0.310326
2249782	TGCAGATCTCTTGTTCGATTTCCACCACGGCACTGTTTTTATGGTTTTTTCTCACGGCGCGTTGAAAGA	2A	122.19	0.445652	0.494093	0.372029		0.424242	0.488522	0.369195		0.5	0.5	0.375
3948523	TGCAGCGCCCAATAGTTGGGACCAGCTGCTCGACCAGATCAAGACCGAAGTGGCTGATCTATCTACTTT	2A	123.662	0.076087	0.140595	0.130712		0.0151515	0.0298439	0.0293986		0.230769	0.35503	0.292007
1216895	TGCAGTGTTCTTGATGTGGTTTGCATCCATGATTTATCTGCGTATGCATCCCTCCTAGCTGGCAACACT	2A	123.662	0.483516	0.499457	0.374728		0.461538	0.497041	0.373516		0.346154	0.452663	0.350211
1010882	TGCAGGCCCAAGCCGCCCGCAGGTTGTCTGTGCATCCTGCTGCGAATGGCGAACTGAATTTGCCTCAAG	2A	123.662	0.0860215	0.157244	0.144881		0.0151515	0.0298439	0.0293986		0.259259	0.384088	0.310326
2278522	TGCAGCTGCAACGGGCGCTCGCTGACATTGTGGGGCTTGAGCAGATGGTCGACGAAACGGATCTTGGCA	2B	0.916803	0.076087	0.140595	0.130712		0.0757576	0.140037	0.130232		0.0769231	0.142012	0.131928
3955186	TGCAGCTGCAACGGGCGCTCGCTGACATTGTGGGGCTTGACCG	2B	0.903899	0.488636	0.499742	0.374871		0.306452	0.425078	0.334732		0.0769231	0.142012	0.131928
1066465	TGCAGAAGAATGTCAGGGCAACGAATCATCTCGGCCATTGCCCACTCAATGGTAAAGCCCACATTGTCC	2B	0.574475	0.426966	0.489332	0.369609		0.269841	0.394054	0.316415		0.192308	0.310651	0.262399
3938136	TGCAGCCGTCTGCCCCACTACAGCTGTCGAACAGAGAACGCCTCCGCCG	2B	6.69737	0.122222	0.214568	0.191548		0.111111	0.197531	0.178022		0.148148	0.252401	0.220548
3534242	TGCAGCCAAAAAATCACCCACACCAAATCATGTAGTGCCCCG	2B	0.674905	0.186047	0.302866	0.257002		0.196721	0.316044	0.266102		0.16	0.2688	0.232673
3533217	TGCAGGTAATCTCAAAGATCTTCATTTTCTTGAAAGAGTATTCCTCCG	2B	0.674905	0.411111	0.484198	0.366974		0.380952	0.471655	0.360426		0.481481	0.499314	0.374657
3954979	TGCAGCTCGTCCGTCCTACTAATTTAGTTGTGATAGGCCCCACCG	2B	1.13631	0.119048	0.209751	0.187753		0.0322581	0.062435	0.0604859		0.363636	0.46281	0.355713
1138588	TGCAGCTTGCCCAATAGTCGGGTTCGCAGGAGTAGCAACAACAGCAGATTTAGCCGCATGGAACTGGGC	2B	11.2019	0.0659341	0.123174	0.115588		0.0461538	0.0880473	0.0841712		0.115385	0.204142	0.183305
5969893	TGCAGGAGGCGGACGTCGGCAGCCTGCGGAGCAGAGCGGAGGCAGGCGGCCG	2B	-	0.271739	0.395794	0.317468		0.107692	0.192189	0.173721		0.333333	0.444444	0.345679
1312537	TGCAGCCATCCAAGCCAGAGGCCCTGCGGCCTCGTCCCTGCCCCGAGCGCTTGCTCGGGGCCCCTCGCC	2B	1.19505	0.0978261	0.176512	0.160934		0.0757576	0.140037	0.130232		0.153846	0.260355	0.226463
2311069	TGCAGGTAGGAGTTGGCAGGCGGCAGCGCGTCCAGATCGATCTGATCGAACTAGGCTGGATGATTGTGG	2B	6.69737	0.0967742	0.174818	0.159537		0.0454545	0.0867769	0.0830117		0.222222	0.345679	0.285932
2277372	TGCAGTGCTCCTGATACAGTACTTAATCTAGGTTGCCCATCATTCATCGAATGGCTGGTTGGCCGCCGA	2B	8.16821	0.0549451	0.103852	0.0984596		0.0153846	0.0302959	0.0298369		0.153846	0.260355	0.226463
1144383	TGCAGCTACTGACAAACACGCTGCTCCTAAAGTAAAATCGCTGAAGTGTTAGACCG	2B	0.574475	0.383721	0.472958	0.361114		0.387097	0.474506	0.361928		0.375	0.46875	0.358887
1103882	TGCAGACGTTGAAGAATCATTGTGTTGCCGATGAGATTATGTGAGACACCCTGTATGCTCCG	2B	11.9434	0.0689655	0.128419	0.120173		0.015873	0.0312421	0.0307541		0.208333	0.329861	0.275457
1110982	TGCAGCAGGTTTAGTGCGCCGAGCATCGCCATCAGCAAGAAGAAGTAGTCCAGGTGGCCGTCGTTGAGG	2B	1.11529	0.131868	0.228958	0.202747		0.030303	0.0587695	0.0570426		0.4	0.48	0.3648
4021629	TGCAGCAGCCTGAAGCCGACGTTGGAGGAGGCGAGCCG	2B	0.903899	0.263736	0.388359	0.312948		0.353846	0.457278	0.352726		0.0384615	0.0739645	0.0712291
1082527	TGCAGCGCGAGTCGGTCAGAGGAAAGCAAAGCACTCACCATGGCTCGCTAGGGTTTTCGCCG	2B	0.903899	0.336957	0.446834	0.347003		0.348485	0.454086	0.350989		0.307692	0.426036	0.335282
4540966	TGCAGATCTGACTCGTGCTGCGCAGGAGAGGCCCG	2B	0.903899	0.263736	0.388359	0.312948		0.338462	0.447811	0.347543		0.0769231	0.142012	0.131928
4439659	TGCAGCCCTCCCACGCCTCCCGCGGTATCACCGCCGTCACCG	2B	0.903899	0.268817	0.393109	0.315842		0.348485	0.454086	0.350989		0.0740741	0.137174	0.127766
3947314	TGCAGGAGGCCCGCCAGCAGCACGACAGACAACGGGAGACCGCCG	2B	50.0743	0.129412	0.225329	0.199942		0.15	0.255	0.222488		0.08	0.1472	0.136366
1268387	TGCAGCAATGATGACGACGACGTGACCGACGACTTCTTGCGTGACACCGCAGTAAACCTCTTGTTCGCC	2B	1.28544	0.247191	0.372175	0.302918		0.328125	0.440918	0.343714		0.04	0.0768	0.0738509
2296192	TGCAGGCTAGGCCATGTTCACGAGAACTCGAACCAAACTAGCCCTGAGAGACGAGCGTCTGATCTCCAC	2B	1.11529	0.153846	0.260355	0.226463		0.046875	0.0893555	0.0853633		0.407407	0.482853	0.36628
3534443	TGCAGCAACAACACCAACGTATACGTACGTACACAACGACCAGCCG	2B	1.12108	0.144444	0.24716	0.216616		0.03125	0.0605469	0.0587139		0.423077	0.488166	0.369013
1116535	TGCAGGATGGAATGGCCTTACCCACTGTAAGGTGAAGTTGTCTTCTCCCG	2B	6.69737	0.0769231	0.142012	0.131928		0.0454545	0.0867769	0.0830117		0.16	0.2688	0.232673
1157103	TGCAGTCTAGCAAACTAGTGCCCAGATACTAAATTAGGAACTGGCTGGCCTTAAGAACAATTGCAGATT	2B	25.594	0.392857	0.477041	0.363257		0.362069	0.46195	0.355251		0.461538	0.497041	0.373516
1057678	TGCAGTCTAGCAAACTAGTGCCCAGATACTAAATTAGGAAGTGGCTGGCCTTAAGAGCGATTGCAGATT	2B	0.574475	0.302326	0.42185	0.332871		0.295082	0.416017	0.329482		0.32	0.4352	0.3405
1407953	TGCAGTCTAGCAAACTACTGCCCAGGATACTAAATTAGGAAGTGGCTGGCCTTAAGAACGATTGCAGAT	2B	-	0.21978	0.342954	0.284145		0.171875	0.284668	0.24415		0.333333	0.444444	0.345679
1055456	TGCAGGTGCCCTCGCGCGGTGGCCCTTTGCAATCAGTGGCGACGAAGTGGCCTCTTGCTGATATCAGAT	2B	0.976195	0.471264	0.498349	0.374173		0.393443	0.477291	0.363388		0.153846	0.260355	0.226463
1019063	TGCAGAGCAGAGGAAAGGAGGAGGAACGGTGGGTCGGATCCATGGTGGCGGTGGGCTACTCCCTCCCGT	2B	0.976195	0.48913	0.499764	0.374882		0.348485	0.454086	0.350989		0.153846	0.260355	0.226463
1066723	TGCAGTACAACAACCAAACGTCGGGTTTCTCGTTCTCGCCAACATGTCCAGCAAGGACGTGGACTACGG	2B	0.574475	0.113636	0.201446	0.181156		0.111111	0.197531	0.178022		0.12	0.2112	0.188897
1035639	TGCAGCAGCAGCGTCCTGCGTGAGGCACTTGGCAAGACCACCACCTGTAGGAGAAACCATCGCCATGGC	2B	0.574475	0.2	0.32	0.2688		0.140625	0.241699	0.21249		0.346154	0.452663	0.350211
1063204	TGCAGAAGAAGACAAAGGTTGGGCTTGATCTTGCCGCCCCTCATCATCTTCATGAAGATGCATGCACCG	2B	0.976195	0.23913	0.363894	0.297685		0.138462	0.23858	0.21012		0.481481	0.499314	0.374657
7492085	TGCAGAACCCGAAGACTTTTTTCGGATCAGCCCACGGTTCTATTTCTGGCCG	2B	-	0.333333	0.444444	0.345679		0.272727	0.396694	0.318011		0.5	0.5	0.375
1143449	TGCAGAAAGGGGGAGGCGGATCCTATGATGCAAAGCAAACCAGGAAGGTTCAGAGCGCTCGCCG	2B	4.64262	0.43956	0.492694	0.37132		0.446154	0.494201	0.372084		0.423077	0.488166	0.369013
3956136	TGCAGTATATGGTGGCGGGCTGGCGGAACCTTTTCCCACTGCTCCCG	2B	6.69737	0.0659341	0.123174	0.115588		0.0454545	0.0867769	0.0830117		0.12	0.2112	0.188897
2362358	TGCAGCGCGCATGCATGCCGTCGAGAGTAGCTAAAGGACGCCACACATTCATGCCG	2B	1.11529	0.195402	0.31444	0.265004		0.078125	0.144043	0.133669		0.478261	0.499055	0.374527
7352490	TGCAGACGGACTGCTAGATGGGCCACCATCAACCG	2B	-	0.0941176	0.170519	0.155981		0.0166667	0.0327778	0.0322406		0.28	0.4032	0.321915
4663821	TGCAGTACCTACGACCGAGACTGACACCAGTACCCG	2B	-	0.164835	0.275329	0.237426		0.123077	0.215858	0.192561		0.269231	0.393491	0.316073
3533544	TGCAGGATCATGATGGTTTAGCAGCATGGGCGCCGTATGCCG	2B	8.6398	0.0549451	0.103852	0.0984596		0.0307692	0.059645	0.0578662		0.115385	0.204142	0.183305
1202049	TGCAGGGTAGCGGACGGCGAGGTCCCCAAGCAGCAGCGGGGACGTCCTGAATTGTTCAAGCGCACAGCT	2B	0.574475	0.144444	0.24716	0.216616		0.031746	0.0614764	0.0595868		0.407407	0.482853	0.36628
2294554	TGCAGGTTGCGCAGCGAGTCAAAATGTCGACAGCGGCACTAGTTAATGATCGGTTTATTCGAACGTGTG	2B	17.8431	0.0645161	0.120708	0.113422		0.030303	0.0587695	0.0570426		0.148148	0.252401	0.220548
4009634	TGCAGTAGGAATATTTTTGGCTCGATCAGTCAATGGGTTACGGCCG	2B	-	0.464286	0.497449	0.373721		0.438596	0.492459	0.371201		0.259259	0.384088	0.310326
3960502	TGCAGCTTATCCCGAACAGTGGCAACGGAATCTCCCG	2B	21.76	0.0813953	0.14954	0.138359		0.0166667	0.0327778	0.0322406		0.230769	0.35503	0.292007
6042974	TGCAGCCGCCGCTCTTTCCAACCTCGATGCTAAACGCATCGCTCCGTTCCAAGCGGGACTCAACCAGGG	2B	-	0.0549451	0.103852	0.0984596		0.030303	0.0587695	0.0570426		0.12	0.2112	0.188897
1123680	TGCAGCCCGCCAAAGCATATCCCAAAGGGAACCCCTTGCTCATTGTACCCTGCCG	2B	13.3964	0.197674	0.317198	0.266891		0.196721	0.316044	0.266102		0.2	0.32	0.2688
3026420	TGCAGCACCGCCTCCTGCTCGCACCAGCTCGTCAAGAAACACCG	2B	8.25971	0.163043	0.272921	0.235678		0	0	0		0.423077	0.488166	0.369013
4009909	TGCAGGTGAACAGACGGAATGCAATTTTCAAAAAAGCACGGCGGCCG	2B	25.7978	0.175824	0.28982	0.247822		0.106061	0.189624	0.171645		0.36	0.4608	0.354632
3023900	TGCAGTGCCTTGAGGTTAATGGTTAGGTCGGAACATGCTTCCCG	2B	22.0113	0.0561798	0.106047	0.100424		0	0	0		0.217391	0.340265	0.282375
984282	TGCAGATGAGCATCCATCATCTGTGAAGGTGGAATGCTTCCTCAATTTCTCGGCCGAGATGGTAAAGAA	2B	22.5589	0.0689655	0.128419	0.120173		0	0	0		0.25	0.375	0.304688
4009130	TGCAGCATGGAGGGCGCCGAGTTCGTCCATGCCGTGGCGCCCG	2B	22.5589	0.0674157	0.125742	0.117836		0	0	0		0.25	0.375	0.304688
3949356	TGCAGGTCCCATGGCGTCAGGTGGACGGTCTCGGGCTCCG	2B	-	0.157303	0.265118	0.229974		0	0	0		0.416667	0.486111	0.367959
1205556	TGCAGCACCAGCGGCTCGTACCGCGCTACGGCGACGTCCACCTCCTCCACCG	2B	-	0.483516	0.499457	0.374728		0.461538	0.497041	0.373516		0.461538	0.497041	0.373516
3020747	TGCAGCAGCAGGACCAGTGCCTCTTAAGTAGTGCAACCATCCG	2B	-	0.302326	0.42185	0.332871		0.129032	0.224766	0.199506		0.25	0.375	0.304688
4408771	TGCAGCAGAAGGATGGCCGCCTTCTTTACCTCGCCG	2B	100.648	0.263736	0.388359	0.312948		0.2	0.32	0.2688		0.423077	0.488166	0.369013
3022116	TGCAGCTTGACTATCAACAACTGCTACAATCTAACCAGCTCACCG	2B	-	0.0561798	0.106047	0.100424		0	0	0		0.2	0.32	0.2688
3025564	TGCAGCTGTCCTTGTTCGTTGGCAGCTCACTCCCAACACCG	2B	22.5589	0.0652174	0.121928	0.114495		0.030303	0.0587695	0.0570426		0.153846	0.260355	0.226463
1148822	TGCAGACATTAAATAATGTGTAAATATGTACTCAAACCAACAACCTCCG	2B	22.0113	0.168539	0.280268	0.240993		0.142857	0.244898	0.21491		0.230769	0.35503	0.292007
2275233	TGCAGCATTGCAAAGCAAATCCACATTATGAAAAAAGCCGTCAATTGCAACGTTAGCATTGAAGCGAAA	2B	22.0113	0.0769231	0.142012	0.131928		0.030303	0.0587695	0.0570426		0.2	0.32	0.2688
7344094	TGCAGTGCCTTGAGGTTAATGGTTACGCTGGCACATGTCTCCCG	2B	22.38	0.151163	0.256625	0.223697		0.0163934	0.0322494	0.0317294		0.48	0.4992	0.3746
3024358	TGCAGCTTAGCCCCTTCCTTCCTTGTCTTCACCAAGCCTAAGCCG	2B	-	0.0652174	0.121928	0.114495		0.030303	0.0587695	0.0570426		0.153846	0.260355	0.226463
1213919	TGCAGTTACGGGCAGCTGCGCTGATGCCAGCGGCCGCCGCTGGCTGCATGGGCGAGTACGGGTGTGAGG	2B	28.3201	0.076087	0.140595	0.130712		0.0461538	0.0880473	0.0841712		0.148148	0.252401	0.220548
3023000	TGCAGCCAAATCATCTGCACACCCAATATCCATTGCCCG	2B	19.7239	0.0595238	0.111961	0.105694		0	0	0		0.217391	0.340265	0.282375
991910	TGCAGACCCGAGTATGGCAATGAGGACGGGCCTGGGAAGGCTATCAAGGAGACACAAATGGGATTCTAA	2B	12.3512	0.340659	0.449221	0.348321		0.375	0.46875	0.358887		0.259259	0.384088	0.310326
5971394	TGCAGCGGCTGCGCCATGATCTCACTCATCACGCTCTCGTTGTACCCGAGCCCGCACACGTAGGGGATG	2B	13.7986	0.241758	0.366622	0.299416		0.227273	0.35124	0.289555		0.28	0.4032	0.321915
3532836	TGCAGCTTCCAAGCCAATCTCGATCGGAAAACCGCGCGCAGTGTACCAAGTGCTTCCGTTTGACCCGAG	2B	21.5176	0.0652174	0.121928	0.114495		0	0	0		0.230769	0.35503	0.292007
2362578	TGCAGCCGATGTCGACACTCCAACATGCCGTGCTTCAGCTGCTCTCACGGCGGTGGGCTCGGAGGCTTG	2B	21.4368	0.388889	0.475309	0.362349		0.444444	0.493827	0.371895		0.259259	0.384088	0.310326
3532877	TGCAGATCCCATCACTGTTGAGGCCACTGAAATTCGAGATGGGTCACCG	2B	21.4368	0.373626	0.468059	0.35852		0.430769	0.490414	0.370161		0.230769	0.35503	0.292007
3020404	TGCAGTTCAGAATTCCATTTCCATAAGCTAAAACACTAACCG	2B	21.4368	0.130435	0.226843	0.201114		0.030303	0.0587695	0.0570426		0.384615	0.473373	0.361332
1100835	TGCAGTAATTTTGATTGCCTCACTGCTCCACATCAAGAGAGTGGTAATAGTGATGCAAAATGTAATTTA	2B	21.4368	0.142857	0.244898	0.21491		0.0344828	0.0665874	0.0643705		0.384615	0.473373	0.361332
1216635	TGCAGCTAGCACTTAGCTCCTGCGTGTAATAGCTAGCTGTTTGCTGCACGTACGAGATGGACGCCGCTA	2B	24.8482	0.153846	0.260355	0.226463		0.0625	0.117188	0.110321		0.37037	0.466392	0.357631
4008830	TGCAGCTAGCACTTAGCTCCTGCGTGTACCAGCTAGCTGTTTGCTGCACGTACGAGATGGACGCCGCTA	2B	-	0.157303	0.265118	0.229974		0.0769231	0.142012	0.131928		0.375	0.46875	0.358887
2276099	TGCAGACTATTCACTTGATCAGGCAGTTCTTCACCCCTCGATCGAAAACTGGCGATTGACGGTGAGTCA	2B	-	0.0804598	0.147972	0.137024		0.0327869	0.0634238	0.0614125		0.192308	0.310651	0.262399
1072287	TGCAGAGAGAGGTCTTGGGTGCTGTATTTATGATGGTATTGGCTTATTTACCG	2B	25.6728	0.0574713	0.108337	0.102468		0	0	0		0.2	0.32	0.2688
1106984	TGCAGTGGTCTCGTTATCTGTCCCGCCGAAAATAGCGTCGTGATTCGTTTTGTGGAAGAGATGGGGCCG	2B	25.8603	0.11236	0.19947	0.179576		0.0625	0.117188	0.110321		0.24	0.3648	0.29826
1214981	TGCAGGTAGGCGCTAGTTACCTAACCTAGCTCATGGCGGTGGTGAGGAGCAGCGCAGCGGGAGGCGAGG	2B	26.5903	0.0989011	0.178239	0.162355		0.0757576	0.140037	0.130232		0.16	0.2688	0.232673
1166044	TGCAGCTCACGCCTGGATTCACCAAAAAATGAACGGGCACCTTTGCACTAACCTCCCG	2B	25.8603	0.494624	0.499942	0.374971		0.439394	0.492654	0.3713		0.37037	0.466392	0.357631
4540110	TGCAGATCCAAGGTGAGGAAGTCAGGTTCGTGAACGTCCTCACCG	2B	-	0.0652174	0.121928	0.114495		0.0461538	0.0880473	0.0841712		0.111111	0.197531	0.178022
1079352	TGCAGCCCCTGCTGAACGGGAACGGCCGCCCCTTCCACTCTGCACCCAGTCCCAGTGCACGGATCACAA	2B	25.6728	0.21978	0.342954	0.284145		0.106061	0.189624	0.171645		0.48	0.4992	0.3746
1054938	TGCAGTACTAATACGTTTTTCTAGTTCCATGCATCTGGACATCGGCATATCTGCACCATCAAATAATCC	2B	24.0882	0.190476	0.30839	0.260838		0.131148	0.227896	0.201927		0.347826	0.453686	0.350771
1112674	TGCAGCCACGACCATTGGGCTTGAAGTGTGGTATTCAGCCACCTTAGATCCG	2B	25.6728	0.139785	0.24049	0.211572		0.0606061	0.113866	0.107383		0.333333	0.444444	0.345679
1116199	TGCAGGCTGATAACAACTTGTTCGCCATGTGACGCAATTGGCCACCAAATTGATAGTGCATTTCTTAGC	2B	25.6728	0.494253	0.499934	0.374967		0.365079	0.463593	0.356134		0.166667	0.277778	0.239198
1162739	TGCAGCACCCTCAGCTGCTGGTTGCGAGCCATAGTGGTTCCTTGCTACTCTCCTGCCGTTCGGTGTTGT	2B	25.6728	0.141176	0.242491	0.21309		0.05	0.095	0.0904875		0.36	0.4608	0.354632
1202395	TGCAGGCACTGGACGTGGCGAGGACGCAGCTGTACCACTTCATGGCAATCGTGATCGCCG	2B	26.4251	0.178571	0.293367	0.250335		0.15	0.255	0.222488		0.25	0.375	0.304688
1120435	TGCAGCCAACTCGTAATAGCAAGAAGAGACGTCAAGGAAGGAAAATTATTACAGGACGGGACCG	2B	26.006	0.0543478	0.102788	0.0975056		0.0151515	0.0298439	0.0293986		0.153846	0.260355	0.226463
1111664	TGCAGACTTGCTTTTTGATCTTGGGCCTGATGCCAACAAGAATACAACAAGCAAATATGGTGGAACTGG	2B	20.8531	0.426966	0.489332	0.369609		0.34375	0.451172	0.349394		0.36	0.4608	0.354632
1104999	TGCAGGTAGATGATACTCCTTATGCTAGTAAGCCATCTGCATGTGGTCTTTCATTCAGGTTTTCTCTGG	2B	28.0165	0.304348	0.42344	0.33379		0.215385	0.337988	0.28087		0.481481	0.499314	0.374657
3024548	TGCAGCATCTGCGTCGAAGGGGCATACAGCCAAACAAGCCG	2B	28.0165	0.0823529	0.151142	0.13972		0	0	0		0.28	0.4032	0.321915
3945196	TGCAGGTGGATCCCTGCGAGGAGGAGCAGCCAAGTTCTGCCG	2B	-	0.366667	0.464444	0.35659		0.390625	0.476074	0.362751		0.307692	0.426036	0.335282
4405478	TGCAGCGGTGCTGCGACCACCAACAAGTTAATCCG	2B	30.3271	0.133333	0.231111	0.204405		0.0307692	0.059645	0.0578662		0.4	0.48	0.3648
1067648	TGCAGGTGCGTGCGTTCGTGGACATAAAATACTACTTTGGAACCAGCGGGCATGCAACAACAATTGCAT	2B	27.4548	0.179775	0.294912	0.251426		0.109375	0.194824	0.175846		0.36	0.4608	0.354632
2289334	TGCAGTGGTGCCATAAAACAACTTTCTAGTCGAGCTACAATTTTGTGTTTCAATTTTGTGTTGCAGGGA	2B	32.7956	0.104651	0.187399	0.169839		0.016129	0.0317378	0.0312341		0.333333	0.444444	0.345679
2278322	TGCAGAGTGCAGGCCCTCCATATCAGCCCCCCAACTAAGGTCGGGGCACCCCTGAAGTGTGTAGCCAGC	2B	26.2473	0.0537634	0.101746	0.0965698		0.0151515	0.0298439	0.0293986		0.148148	0.252401	0.220548
3955492	TGCAGCAGCTCACGCCCGTCCATCACTGGAAGGGCCAGCCGCCCG	2B	27.1631	0.0697674	0.1298	0.121376		0.0163934	0.0322494	0.0317294		0.2	0.32	0.2688
4993647	TGCAGCACCGTGGTGGCGACAATGCGCAGCCGGTTCCCG	2B	-	0.363636	0.46281	0.355713		0.359375	0.460449	0.354442		0.375	0.46875	0.358887
3534114	TGCAGATCGATATCTGTCGATTCGATACCACCCGCCG	2B	-	0.306818	0.425362	0.334895		0.40625	0.482422	0.366056		0.0416667	0.0798611	0.0766722
3948001	TGCAGACACACCCCTTCTCGAAGCTCCCATCCCGCGGCCG	2B	26.2473	0.133333	0.231111	0.204405		0.0307692	0.059645	0.0578662		0.4	0.48	0.3648
1101681	TGCAGCCGCAACGCATGACACCCAGAGTCGCATCACACGGGCAATGTATACCGTTGTCATGCCGCCGAG	2B	31.1192	0.241758	0.366622	0.299416		0.184615	0.301065	0.255745		0.384615	0.473373	0.361332
985272	TGCAGCCGCAACGCATGACACCCAGAGTCGCATCACAGGGGCAATGTATTACCGTTGTCATGCCGCCGA	2B	33.8616	0.252874	0.377857	0.306469		0.19697	0.316345	0.266308		0.428571	0.489796	0.369846
3533482	TGCAGGAGGTAGCCAGGAGAATTGATGCGGATCCTCCG	2B	33.0443	0.155556	0.262716	0.228206		0.03125	0.0605469	0.0587139		0.461538	0.497041	0.373516
2277954	TGCAGATCGACCACGTCGACATCTCGGAGCTAGCTGCCGCTGCTCAACACCGACCTCGAGGTCCGAGGC	2B	30.8374	0.0909091	0.165289	0.151629		0.016129	0.0317378	0.0312341		0.269231	0.393491	0.316073
1216893	TGCAGATCTCCGCGGCTGGCTTGATACACACGCACGGTGCTCCAAGGTCGTCAGCCGCACAAACTGACG	2B	32.8635	0.0888889	0.161975	0.148857		0.015625	0.0307617	0.0302886		0.269231	0.393491	0.316073
3939302	TGCAGGTGATCCTGGAGCAGCAGCTGCAAGTGCTGGTGGAGAGGTACCG	2B	31.9286	0.337079	0.446913	0.347048		0.290323	0.412071	0.32717		0.444444	0.493827	0.371895
3033884	TGCAGTTTGCACTACTACATGATTTAGCTTTGGTAACACATCCCG	2B	-	0.0645161	0.120708	0.113422		0	0	0		0.222222	0.345679	0.285932
1116856	TGCAGTGCAATGTGTGCCGCCGTTGCCATCTCGTCAATGGAGTTCTACCG	2B	28.0165	0.107527	0.19193	0.173511		0.0757576	0.140037	0.130232		0.185185	0.301783	0.256247
1103032	TGCAGCAATGGCACCTCGTCTAAGAGATATTTGCAGTTAGTGAAGTATTTATCATCCTGTCCCATATGA	2B	30.5017	0.102273	0.183626	0.166767		0.046875	0.0893555	0.0853633		0.25	0.375	0.304688
1105492	TGCAGGAATGTACGACCGAGCGGGTGCAAGGAGACGGTTTCCTGAATTGGACGGGACCG	2B	30.5017	0.0888889	0.161975	0.148857		0.015625	0.0307617	0.0302886		0.269231	0.393491	0.316073
4409436	TGCAGGTCGACGTCCCGCCGCTCGACTCCGACCACCCCGAGGCGGTCACCTACGAGGTCGCCG	2B	31.9286	0.375	0.46875	0.358887		0.435484	0.491675	0.370803		0.230769	0.35503	0.292007
3941460	TGCAGCATCGCGCTCGACGTCGCCGCCGAGCTTGGCGTCCCCG	2B	33.0436	0.0898876	0.163616	0.150231		0.015873	0.0312421	0.0307541		0.269231	0.393491	0.316073
1091382	TGCAGATTGAGCACGCCATGGTTGTCAATGGCTTCTTCCACTTGAAGCACGCGCCAGGATGCCGTTGCT	2B	32.8635	0.0941176	0.170519	0.155981		0.0172414	0.0338882	0.033314		0.259259	0.384088	0.310326
2277736	TGCAGTACATCTACAACCAGCTGCTAAGGTGGCATCGCAGCCGCTGTCGTCGACGCGGACGGCACCTTC	2B	28.0165	0.131868	0.228958	0.202747		0.0461538	0.0880473	0.0841712		0.346154	0.452663	0.350211
1110549	TGCAGCAGGGAATAATAGATGGAGGGGTAGTGCAAGTGCAGCATTCGCGCGTGGCGTGGTAGAGCACCT	2B	33.2251	0.127907	0.223094	0.198208		0.016129	0.0317378	0.0312341		0.416667	0.486111	0.367959
1103037	TGCAGAACCCCGATCAGAAACCGTGAGCGGAAGTGCGAACGGAACCCGCGAACGAGCAAGCGAGCGGGG	2B	32.8635	0.0860215	0.157244	0.144881		0.0151515	0.0298439	0.0293986		0.259259	0.384088	0.310326
1201219	TGCAGCTGAGCTACAGGCAGCCGTCTGCGCAGTGGACTTGGCGACCCAGCCG	2B	32.8635	0.477778	0.499012	0.374506		0.453125	0.495605	0.372793		0.461538	0.497041	0.373516
1202767	TGCAGATGCATCATGAACATGCTCATGTTTCCCTGCCATGCCATGCAGACTGAGAGCTCCCG	2B	30.8374	0.47191	0.498422	0.37421		0.444444	0.493827	0.371895		0.461538	0.497041	0.373516
1160180	TGCAGGATTGCCTCGCTAATCGCCTCGCACATTGATGGCGCCGCTACCG	2B	74.0756	0.0537634	0.101746	0.0965698		0.0151515	0.0298439	0.0293986		0.148148	0.252401	0.220548
3943398	TGCAGGGCCCAAGGCCAGCCCATCTACGAAGACGATGGAATCCCG	2B	54.9325	0.0869565	0.15879	0.146183		0.0151515	0.0298439	0.0293986		0.269231	0.393491	0.316073
2251704	TGCAGACATTGGGACAGAGTGTAAACTCACTGCTCGAGGTCATGCAGCCAACCCCAATCCAATTCCCAT	2B	28.3161	0.454545	0.495868	0.372925		0.354839	0.457856	0.35304		0.307692	0.426036	0.335282
3937714	TGCAGAGTTAGGGTTTGGTTTCGACATTTGGGCCG	2B	-	0.411765	0.484429	0.367093		0.310345	0.428062	0.336443		0.37037	0.466392	0.357631
1253624	TGCAGGATCCCAGCCACCGCGAGGACGACACCCTGATGCTTGCAACGGCTTGCCG	2B	34.2192	0.144444	0.24716	0.216616		0.0153846	0.0302959	0.0298369		0.48	0.4992	0.3746
3951460	TGCAGCGAGGGGATACTGCTCACAGTCACAGGCAACGTCCG	2B	32.8635	0.149425	0.254195	0.221887		0.016129	0.0317378	0.0312341		0.48	0.4992	0.3746
4008933	TGCAGAAGCGACTGCTTGAACCACCCAACCCCGTCGCCGCCCCCG	2B	34.2192	0.142857	0.244898	0.21491		0.015625	0.0307617	0.0302886		0.444444	0.493827	0.371895
4008314	TGCAGAAGCGGCTGCTTGAACCACCCAACCCCGTTGCCGCCCCCG	2B	34.2097	0.141304	0.242675	0.213229		0.0151515	0.0298439	0.0293986		0.461538	0.497041	0.373516
2276904	TGCAGGAGTGTGGCCGTGGACGGCGTCCACCTCGACCTCGGCTTCATGCTCTTCAACCG	2B	34.5666	0.141304	0.242675	0.213229		0.0153846	0.0302959	0.0298369		0.444444	0.493827	0.371895
3033826	TGCAGGCTTTTTCTCTGTTTTCTTCTTCTTCCCCTTTCCGTTGACCG	2B	34.0831	0.0930233	0.16874	0.154503		0	0	0		0.333333	0.444444	0.345679
1052769	TGCAGAAAGAAAGCAAGCAAGCAAATTCAGAGTTTACCATCAGAGGGAACAGAGGAGGGGCTTACCACG	2B	28.061	0.280899	0.403989	0.322386		0.209677	0.331426	0.276504		0.444444	0.493827	0.371895
1083399	TGCAGCGGCGACCTCCTTGACGGCATCAACGCGGCCCTCCTCTGTCGCCGCCG	2B	-	0.103448	0.185493	0.16829		0.0967742	0.174818	0.159537		0.12	0.2112	0.188897
1228087	TGCAGCTGCTCTACGGATGCCCTCTCCTCGCCTGACCTGACACTGGAGGAGTGCCCG	2B	34.0831	0.252874	0.377857	0.306469		0.229508	0.353668	0.291128		0.307692	0.426036	0.335282
1093586	TGCAGCCGACAACGCCGAAAGTCATGACTGGAGACGACAGAAGTTGCAACCG	2B	32.8635	0.0888889	0.161975	0.148857		0.015625	0.0307617	0.0302886		0.269231	0.393491	0.316073
5411462	TGCAGTCCCACCAGCTGGGGAGCGCCTACTCGGCGCCTCCAGCCG	2B	123.899	0.162791	0.27258	0.23543		0.0952381	0.172336	0.157486		0.347826	0.453686	0.350771
7488211	TGCAGTCCCACCAGCTGGGGAGCGCCTACTCGGCGCCTCCG	2B	-	0.21978	0.342954	0.284145		0.125	0.21875	0.194824		0.444444	0.493827	0.371895
3023322	TGCAGCACAAAAATGAAAAATTGACCGCATGGGACATATGCCACCG	2B	38.1909	0.10989	0.195629	0.176493		0.0606061	0.113866	0.107383		0.24	0.3648	0.29826
1187116	TGCAGGCCATGGAGGGCAGCTCTCAAGGGGCTGATCGCATGTGGAAGGAGCTCTGGAAGCTACAAGTGC	2B	39.916	0.0666667	0.124444	0.116701		0.015873	0.0312421	0.0307541		0.185185	0.301783	0.256247
3021801	TGCAGCTGCGTCATGTGTGTGCTAGCTGATGCATTCCCG	2B	59.4268	0.452381	0.495465	0.372722		0.473684	0.498615	0.374307		0.296296	0.41701	0.330061
1096152	TGCAGAGAGGAATAGTGGAAGGAGGAGGATGGCGCATGGAGGCTGCAACACCTTCCGAGATCGTGCGGG	2B	45.3958	0.0978261	0.176512	0.160934		0.0454545	0.0867769	0.0830117		0.230769	0.35503	0.292007
1101693	TGCAGTTTTGACACAAACCTACTGCACTGACTGCCGCCTGCCTCCCGTGCTTCTTCCCCG	2B	42.9362	0.267442	0.391833	0.315067		0.1	0.18	0.1638		0.346154	0.452663	0.350211
1118127	TGCAGGAACTAGCCCGCCATGGAGTTCATCAGCCGCGTCCGCCACTTCTGCACCG	2B	35.3497	0.0879121	0.160367	0.147508		0.030303	0.0587695	0.0570426		0.24	0.3648	0.29826
3941045	TGCAGCATACGCACGTGCGGTCAGTGACGTGCACGCTAGGGCCTCCG	2B	-	0.244444	0.369383	0.301161		0.169231	0.281183	0.241651		0.44	0.4928	0.371374
3029046	TGCAGGTACATCCAAGAACGGATTGGAAAAACGACGCAACGCCCG	2B	42.9362	0.117647	0.207612	0.186061		0.0333333	0.0644444	0.0623679		0.32	0.4352	0.3405
1067536	TGCAGTCCTAGCCTATATGCCGTCTCTTGATAGAGTGAAGCTGTGGTACACTGAGCCG	2B	42.9362	0.2	0.32	0.2688		0.142857	0.244898	0.21491		0.363636	0.46281	0.355713
5411238	TGCAGTCCTAGCCTATATGCCGTCGCGTGATAGAGTGAAGCTGTGGTACACTGAGCCG	2B	-	0.184783	0.301276	0.255892		0.138462	0.23858	0.21012		0.296296	0.41701	0.330061
5410847	TGCAGGGTCGTCAGGCTCCGACACTGGCGGCTCGTCGTCGTGCCATATGCTGGCGGCCG	2B	-	0.383721	0.472958	0.361114		0.433333	0.491111	0.370516		0.269231	0.393491	0.316073
1216791	TGCAGCTGAAGAGGAGCCTTGTTCTGAAGACGAGGGGAGTGTCACACCTCCATTCCCTGATGTAGGTGG	2B	44.1387	0.386364	0.474174	0.361753		0.322581	0.437045	0.341541		0.461538	0.497041	0.373516
1121488	TGCAGCAGCAGTATTAGCACGCAGCGGGAGAGTAGCAGTACATAGCGGGAGGAGCAGCGGCGAACAATA	2B	59.1252	0.0833333	0.152778	0.141107		0.116667	0.206111	0.18487		0	0	0
1107534	TGCAGTGTTCATCTCCCGTGACGACTGAAGAAGAGGAGATGAAGGATTTGTGGCCGAGCGGAGGAACTG	2B	47.0305	0.382022	0.472163	0.360694		0.380952	0.471655	0.360426		0.384615	0.473373	0.361332
1173823	TGCAGGTTTTCTAGCTAGCTTGTACAACCTAACGAGGAAGCAGCATCAAGCAACCGAGCCATTCAGTTG	2B	54.3264	0.348315	0.453983	0.350933		0.467742	0.497919	0.373957		0.0740741	0.137174	0.127766
3948370	TGCAGCGGGGCGTGGAGACCTTGCCGTACGCCGTCGTCGACCGGGACGGGATGCCGTACGTCCG	2B	-	0.0689655	0.128419	0.120173		0.0166667	0.0327778	0.0322406		0.185185	0.301783	0.256247
4410282	TGCAGGTTCACCGTCGTCGACGGCGCGGCTGGTTTGGGCTCCACCTTGGGCTTCGGCTTCTCCTCCGAG	2B	-	0.116279	0.205516	0.184398		0	0	0		0.454545	0.495868	0.372925
6046428	TGCAGGTTCACCGTCGTCGACGGCGCGGCTGGTTTGGGTTCCTCCTTGGGCTTCGGCTTCTCCTCCGAG	2B	-	0.142857	0.244898	0.21491		0.0163934	0.0322494	0.0317294		0.478261	0.499055	0.374527
1009868	TGCAGCGGAGCGGTGGGAAGAGGTGAAGTGCTCCCAACGCACGGACGCCG	2B	64.2841	0.0543478	0.102788	0.0975056		0.0151515	0.0298439	0.0293986		0.153846	0.260355	0.226463
1056644	TGCAGGGTGATGGATCCATGACAAGCAGTCCAGTGGTGAGAAGGGATCTTCCAAGTTCATCAAAGAGGA	2B	54.3264	0.258065	0.382934	0.309615		0.318182	0.433884	0.339757		0.111111	0.197531	0.178022
3953487	TGCAGAAGCTACAGCGTTCTCAGCAAGACGGACTCGGCGGTGCCG	2B	-	0.314607	0.431259	0.338267		0.206349	0.327538	0.273898		0.423077	0.488166	0.369013
1160384	TGCAGGCAGTCTGCTCCAAGCCTCCAACCAGAGAAGCTGAGGAATCAGCCG	2B	-	0.285714	0.408163	0.324865		0.112903	0.200312	0.18025		0.227273	0.35124	0.289555
3025835	TGCAGCCCTGCACACACACGGCAACACACCACGCCAAAGCCG	2B	-	0.261364	0.386105	0.311567		0.0952381	0.172336	0.157486		0.32	0.4352	0.3405
3385110	TGCAGAGGAAATAGAGCTTATCGTGGTGCCTGCTGCCG	2B	-	0.176471	0.290657	0.248417		0.114754	0.203171	0.182532		0.333333	0.444444	0.345679
3534338	TGCAGGCCAGCTAACCAGGTTGGCGTGCTCTGAAAGCCCCG	2B	-	0.178571	0.293367	0.250335		0.12069	0.212247	0.189723		0.307692	0.426036	0.335282
3533030	TGCAGATTTGGCACGGGTTGAGACTTCGGGGATGAAAGCCG	2B	52.4385	0.411111	0.484198	0.366974		0.338462	0.447811	0.347543		0.4	0.48	0.3648
1221359	TGCAGCTGGTTCTCCCTCTAGAGCTGGAACAAGAGCATTCAGTTCCATACTGCACCG	2B	75.0875	0.488372	0.49973	0.374865		0.46875	0.498047	0.374022		0.363636	0.46281	0.355713
3949849	TGCAGCTTAAAGAATCTATCATGAGTGGACACCACGTAGTAGCCG	2B	-	0.141304	0.242675	0.213229		0.121212	0.213039	0.190347		0.192308	0.310651	0.262399
1088118	TGCAGAAACACCACTTCAATCAAACGAAAGGCAAAACTAGCGAATTATCCGAGCGTAGAGGCGACCGAG	2B	52.8571	0.151163	0.256625	0.223697		0.2	0.32	0.2688		0.0384615	0.0739645	0.0712291
3028192	TGCAGCAGGTCCTGGGAGAAGGCTAGAAACTGGAGGCAACGCCG	2B	63.4771	0.294118	0.415225	0.329019		0.0833333	0.152778	0.141107		0.2	0.32	0.2688
3950707	TGCAGGTATAGGCTATCCCATTAATGGGCTTTCTCGTCCG	2B	51.5307	0.235955	0.360561	0.295559		0.265625	0.390137	0.314033		0.16	0.2688	0.232673
1167654	TGCAGCTCCCGCCAGGGCTGTTTCCAGCATCTCGTCCGCTAGTCCATGGTGCAGCCGCCATTCCAGCAC	2B	45.5277	0.461538	0.497041	0.373516		0.430769	0.490414	0.370161		0.461538	0.497041	0.373516
4990457	TGCAGCTCCCGCCAGGGCTATTTCCAGCATCTCTTCCGCTAGTCCATGGTGCAGCCGCCATTCCAGCAC	2B	49.894	0.41573	0.485797	0.367798		0.375	0.46875	0.358887		0.48	0.4992	0.3746
2303352	TGCAGAACCGTGGACAAACAATCGAATCATTTGTTTGGGTCCATAACTCCG	2B	48.6054	0.22093	0.34424	0.284989		0.238095	0.362812	0.296996		0.173913	0.287335	0.246054
2366453	TGCAGCAGGAACCGTGACTTCATTGGTTAGCTGTGACCTATAAGATCCG	2B	60.8459	0.111111	0.197531	0.178022		0.0461538	0.0880473	0.0841712		0.28	0.4032	0.321915
2259701	TGCAGTTCCTTGCCAGAGCTCTTCCTCGACCCCTGCACCTCCCGCCACAGATTCAAGCCG	2B	59.1075	0.0555556	0.104938	0.0994323		0.031746	0.0614764	0.0595868		0.111111	0.197531	0.178022
4541952	TGCAGACGCAACCACTTCCCGACAAGGTATGACCG	2B	60.9414	0.0879121	0.160367	0.147508		0.030303	0.0587695	0.0570426		0.24	0.3648	0.29826
3020748	TGCAGTCATTGTAGAAAGAGCTAATGCAGAAACATGGATAATTCCG	2B	62.9514	0.0795455	0.146436	0.135714		0.078125	0.144043	0.133669		0.0833333	0.152778	0.141107
3958161	TGCAGCATCTCCGACGAGGGCTCACCATGACCACACCG	2B	-	0.111111	0.197531	0.178022		0.0952381	0.172336	0.157486		0.148148	0.252401	0.220548
6049167	TGCAGGGGCTGGCTAGCGATACTGGCGCTCGCACGCCTGGCCTAGTGGGCCG	2B	-	0.0645161	0.120708	0.113422		0.0909091	0.165289	0.151629		0	0	0
4993308	TGCAGCTGCCGCACTCAGGCTTGACGTGGTCGCAGCAGCTGTGCCG	2B	-	0.494253	0.499934	0.374967		0.354839	0.457856	0.35304		0.12	0.2112	0.188897
3936869	TGCAGCAAGGCGTCGCAGTTTCGCACAGGAGGCTGCTTCCTGGGCCG	2B	62.9514	0.0652174	0.121928	0.114495		0.0615385	0.115503	0.108832		0.0740741	0.137174	0.127766
5970725	TGCAGCCTGCACATGGGCCCATGTGCGTCGTGCGAAGCGGTCGAACAAGGCCAGGTAGCGGGGCGACAA	2B	-	0.292135	0.413584	0.328058		0.333333	0.444444	0.345679		0.192308	0.310651	0.262399
5323511	TGCAGAGCGGCTGGCGGAGCGCCCGCACGTCGTACTTCTGGCTAGCCCCG	2B	24.8381	0.076087	0.140595	0.130712		0	0	0		0.269231	0.393491	0.316073
1115284	TGCAGGTGGCGCTGCGGCCACGGAGCCCACGCTGCTCAACGACTCCATACGCCG	2B	62.5256	0.076087	0.140595	0.130712		0	0	0		0.269231	0.393491	0.316073
5972576	TGCAGGCAGGCCGTGGACGTAGACACAACCGATTTTTCATTTCGGTAAAGTTTAAAACGGTCGCCACCG	2B	-	0.494382	0.499937	0.374968		0.46875	0.498047	0.374022		0.4	0.48	0.3648
3533424	TGCAGGGAGTCAGAATCCTAGGGTTTTGGCGCACGAGCAGCTCCG	2B	63.4094	0.383721	0.472958	0.361114		0.360656	0.461166	0.354829		0.44	0.4928	0.371374
1090836	TGCAGGTAGTATCCATGGATGGTGGTGAGCAGCAGACGTCTCAATGTTGACCGCTCCG	2B	62.9514	0.47191	0.498422	0.37421		0.484375	0.499512	0.374756		0.36	0.4608	0.354632
5411758	TGCAGTCGTTGGAATGGTGAAATCTTTAATTGACGCATATAGCCG	2B	-	0.0898876	0.163616	0.150231		0.0793651	0.146133	0.135455		0.115385	0.204142	0.183305
3034520	TGCAGTCGTTGGAATGGTGAAATCTTTAATTGACGTATACAGCCG	2B	-	0.127907	0.223094	0.198208		0.078125	0.144043	0.133669		0.272727	0.396694	0.318011
3026087	TGCAGTTGGAGGAGGTCCGACTATGACTCACTCAGCTCCG	2B	-	0.430108	0.49023	0.370067		0.469697	0.498163	0.37408		0.333333	0.444444	0.345679
2301782	TGCAGTGATTACAAAGTGCCCACGGAATTGGCCTCCCCCTATACATCAGCTAAAGTGGTCGATGGACAA	2B	-	0.208791	0.330395	0.275814		0.261538	0.386272	0.311669		0.0769231	0.142012	0.131928
3026913	TGCAGCGTCGAAGCCCCGCCTTGCTCGTTCAGCCACTGCTCCCG	2B	62.9514	0.453488	0.495673	0.372827		0.416667	0.486111	0.367959		0.461538	0.497041	0.373516
3385030	TGCAGTTGTTCCAGTTGTTCCTGTTGGCTCTCCGTCCG	2B	-	0.447059	0.494394	0.372182		0.396825	0.47871	0.364128		0.409091	0.483471	0.366599
1281948	TGCAGTGGACGGGGCCACGCAGGACGCCACCTGCGTATGGGCACAACTAGCGCTCGCCG	2B	64.172	0.402174	0.48086	0.365247		0.384615	0.473373	0.361332		0.444444	0.493827	0.371895
2277671	TGCAGCCGCACACTGCTGCTTGTTGAAATAAATCACGATGTCATGTTCTGCTCTGTGGAGTTGATCGAA	2B	64.0444	0.146067	0.249463	0.218347		0.106061	0.189624	0.171645		0.26087	0.385633	0.311277
1111882	TGCAGCCATTGTCTCAGATACTATGGGGTGCATATGTTTCTTACCGCAGCCAGCCCACCATGCCGCCGC	2B	61.9394	0.411111	0.484198	0.366974		0.276923	0.400473	0.320284		0.24	0.3648	0.29826
3025298	TGCAGCTCGGGATGAAGCAGCCACGAGCTTCCTCCTCCTCCG	2B	63.4094	0.266667	0.391111	0.314627		0.269841	0.394054	0.316415		0.259259	0.384088	0.310326
2315412	TGCAGATGAGGATTGGGGGATCGATCCCCTACTGCTGGGATTGCGCACCTGAGATGTCACCG	2B	62.9514	0.284091	0.406767	0.324037		0.09375	0.169922	0.155485		0.208333	0.329861	0.275457
1132174	TGCAGTTGACGCCGAGGCGGAGGGGCAAGGAGCAGGGTCATGCACGCAAGCGCGCGGATAGAGCCCGCA	2B	75.1267	0.133333	0.231111	0.204405		0.121212	0.213039	0.190347		0.166667	0.277778	0.239198
4411037	TGCAGCGACCGCAAACGGTTCGGCACCTTCAAGACCGCTTGTCAATAACTGCCCTTGCTGCTGGGCCGA	2B	-	0.22093	0.34424	0.284989		0.183333	0.299444	0.254611		0.307692	0.426036	0.335282
1011241	TGCAGCGACCGCAAACGGTTCGGCACCTTCAAAACCATTTGTCAATAACTGCCCTTGCTGCTGGGCCGA	2B	65.8701	0.0752688	0.139207	0.129518		0.0151515	0.0298439	0.0293986		0.222222	0.345679	0.285932
1079168	TGCAGCTTGTTGTCGTCGTCCTGACGACGATGATACAAGTACTTGTCAAGGCTTCAGTTGGGCATGTAG	2B	61.6187	0.388889	0.475309	0.362349		0.369231	0.465799	0.357315		0.44	0.4928	0.371374
4394585	TGCAGTTTGATAAAGATTAAACAAGTGCTCGTCGTCGGGATGCCTCGGCGCAATTGACCATTACTACAC	2B	-	0.218391	0.341393	0.283118		0.311475	0.428917	0.336932		0	0	0
1382806	TGCAGTAGTAGCAGATGAGCATGTAGCTAGAACTAGAAGGAACTGCAACAGTAATATCTGATCACCACA	2B	63.7395	0.465116	0.497566	0.37378		0.474576	0.498707	0.374353		0.444444	0.493827	0.371895
1410822	TGCAGCGTGCGGTACGAGCAGTACGCCTTCGTGGCTTAGCTACCGCCCG	2B	-	0.280899	0.403989	0.322386		0.380952	0.471655	0.360426		0.0384615	0.0739645	0.0712291
4395755	TGCAGCGTGCGGTACGAGCAGTACGCCTTCGTGGCTTAGCTACCG	2B	-	0.26087	0.385633	0.311277		0.353846	0.457278	0.352726		0.037037	0.0713306	0.0687866
3935083	TGCAGAGCAAGAGCCCCAACTTCAGCAACAACCGAACAGTAGTGTCTGACATTGTGATGTCTAACCGAG	2B	62.9514	0.25	0.375	0.304688		0.261538	0.386272	0.311669		0.222222	0.345679	0.285932
4393929	TGCAGTGTGGCGGCTGGGGTTGTGCGGATCCTTTGGGGACCG	2B	-	0.296703	0.417341	0.330254		0.333333	0.444444	0.345679		0.2	0.32	0.2688
1126090	TGCAGCCGCCTGGCTGCGCGGCGTTGCAACTGGGGAGGACTCTCTCATGTCTCTTGGATGGTCGGCCGA	2B	63.4094	0.466667	0.497778	0.373886		0.476923	0.498935	0.374467		0.44	0.4928	0.371374
2259170	TGCAGCACCGCTTTTCCCCATCCCATTCGCATCGATCTAGTCGTGTTGCGCCACGGCCG	2B	50.125	0.2	0.32	0.2688		0.196721	0.316044	0.266102		0.208333	0.329861	0.275457
3023342	TGCAGGTCAATTACATAAATGCTCATGCAACCTCAACCCCCGCCG	2B	-	0.0714286	0.132653	0.123855		0.0163934	0.0322494	0.0317294		0.217391	0.340265	0.282375
1117983	TGCAGCAACATGGGGAGGGAGCAACTGCTGCGTGCATATGCAGGAGCAGCAACAAGCAACCG	2B	64.6917	0.5	0.5	0.375		0.369231	0.465799	0.357315		0.16	0.2688	0.232673
1865697	TGCAGACATCGCCTGCCTTGAAGGTGTCGTTGAACCGGGTTTCGGTGTCGACAGAAGGTCCG	2B	-	0.420455	0.487345	0.368592		0.453125	0.495605	0.372793		0.333333	0.444444	0.345679
1108695	TGCAGTGCCGAGTGTGGCACCATTTCTGCTCATCGTGCTCCTCCCCTCCTTGGTCTCTTGCACGCCATT	2B	63.4094	0.288889	0.410864	0.32646		0.287879	0.410009	0.325955		0.291667	0.413194	0.32783
1066611	TGCAGTGCCGAGTGTGGCACCAGATTCTGCTCATCGTGCTCCTCCCCTCCTTGGTCTCTTGCACGCCAT	2B	63.4094	0.315217	0.431711	0.338524		0.292308	0.413728	0.328142		0.37037	0.466392	0.357631
7327405	TGCAGCCAATCTTCTCCTCCCGCAGCTGTGCGTGCGCTCCCG	2B	-	0.0752688	0.139207	0.129518		0.030303	0.0587695	0.0570426		0.185185	0.301783	0.256247
1260099	TGCAGCGCAATGGCCGACCCGCCACGCGACCGTCGCTCTGCTCCGCTAGCGCCATCGCCGCTTTGCTCG	2B	62.9514	0.258065	0.382934	0.309615		0.272727	0.396694	0.318011		0.222222	0.345679	0.285932
1121749	TGCAGCAACAGGGCCAGAGCACCTTGTCCATGGCGTTCTCAACGAAAACCATCGCTTTGGGCGTGCCGA	2B	57.0219	0.307692	0.426036	0.335282		0.242424	0.367309	0.299851		0.48	0.4992	0.3746
1109645	TGCAGAAATTGCATTCCAATTCGTCCTGGCTGCCATCAACTGGGGAAGTGCTCGCCG	2B	63.1583	0.134831	0.233304	0.206089		0.174603	0.288234	0.246694		0.0384615	0.0739645	0.0712291
1129802	TGCAGTACTCTTGCCATCTGATAAATGCCCATAGCACACGGTGGCCAGCGATAGCAGCAGCCG	2B	27.935	0.472527	0.498491	0.374244		0.375	0.46875	0.358887		0.296296	0.41701	0.330061
4003626	TGCAGCATGGCATGCTTGCGGTCGCAGCCCCTCGCTGCTACCG	2B	64.172	0.444444	0.493827	0.371895		0.484375	0.499512	0.374756		0.269231	0.393491	0.316073
5411535	TGCAGGTACCCAGCCTACGACAGGCTTCTGCCCTGCCCGTCCAAAGACGACCCTCCGAGGATCGAGCAC	2B	-	0.129032	0.224766	0.199506		0.030303	0.0587695	0.0570426		0.37037	0.466392	0.357631
3938783	TGCAGCAGCACCATTGTTGTGACGGGGCACCTCCCTCAATTCCG	2B	63.4094	0.449438	0.494887	0.37243		0.403226	0.48127	0.365459		0.444444	0.493827	0.371895
1205511	TGCAGCGGTAGCTCGCGGACTAAGTGAGCACATTTGTTTTCCAAATCGTTGCCACGCACGCGGGAAAAC	2B	62.5256	0.322222	0.43679	0.341397		0.265625	0.390137	0.314033		0.461538	0.497041	0.373516
1264536	TGCAGGCGGCTCGGAACAGGCGGTGCGCGGAGGCGGCGGTGGGGAGCCG	2B	62.9514	0.222222	0.345679	0.285932		0.253968	0.378937	0.30714		0.148148	0.252401	0.220548
4002979	TGCAGCAAGGGACGCCCGTATCATGCGGCTGCGCTGTGACCG	2B	-	0.423529	0.488304	0.369084		0.383333	0.472778	0.361018		0.48	0.4992	0.3746
1282703	TGCAGTGTACCTTCTGAACAGAGCTCCCACCCTCAGCCTTGAGGGTGTCACACCG	2B	132.008	0.0777778	0.143457	0.133167		0.078125	0.144043	0.133669		0.0769231	0.142012	0.131928
1243409	TGCAGTGTACCTTCTGAACAGAGCTCCCACCCGCAGCCTTGAGGGTGTCACACCGTATGAAGCATGGCA	2B	63.4094	0.409091	0.483471	0.366599		0.444444	0.493827	0.371895		0.32	0.4352	0.3405
1091031	TGCAGAGCGGGCCAGAGAATGAGCAAGCGGCAGTGGTTCGTTCTCGTTGCTTTCCG	2B	64.3493	0.285714	0.408163	0.324865		0.278689	0.402042	0.321223		0.304348	0.42344	0.33379
1109275	TGCAGCCCGACAACAGGTCCCGTGAGTGCCAAACACGGGGGCCCTCTCCCCTCGTGGCCGACCG	2B	65.0411	0.277778	0.401235	0.32074		0.285714	0.408163	0.324865		0.259259	0.384088	0.310326
2275151	TGCAGGATTCGATCCTAGGTCCTCCAAGGATTAGAACAGCCTCACTAACCAACCG	2B	75.1267	0.117647	0.207612	0.186061		0.166667	0.277778	0.239198		0	0	0
987712	TGCAGACAGCAGAGGGAGGCGAATCTTTTTCTCCTCCACGCAGACCTCCG	2B	64.3493	0.290698	0.412385	0.327354		0.28125	0.404297	0.322569		0.318182	0.433884	0.339757
1219482	TGCAGTTAGGCGCACGACTCGCCGTTGATTATGATTCTACCAGGATTGCTGCAAATTCACAAGCTGATC	2B	63.1316	0.454545	0.495868	0.372925		0.483871	0.49948	0.37474		0.307692	0.426036	0.335282
3939138	TGCAGCCGAATATCGAATGGCCCGTGCCGAGGCGTACCGCATCGTCTCCCCTCCTAGCCGATGACTCAC	2B	110.249	0.32967	0.441976	0.344304		0.333333	0.444444	0.345679		0.32	0.4352	0.3405
1081858	TGCAGGGGTAGGCGCACCAGCGGGGTAGGAGGCGGCGGCGCGGGGCAATGGCCG	2B	75.0875	0.423913	0.488422	0.369144		0.484848	0.499541	0.37477		0.269231	0.393491	0.316073
1106242	TGCAGATAGAGCGGCGTCGGCACAGCGCCACCCAACCCAACCAGTGGACAGTAACGACCCATCCACCGA	2B	70.688	0.344444	0.451605	0.349631		0.261538	0.386272	0.311669		0.44	0.4928	0.371374
3935061	TGCAGCTCGAGCAGCAAGCAGAGGGGCGAGGGCGCTCGGCCG	2B	-	0.252874	0.377857	0.306469		0.222222	0.345679	0.285932		0.333333	0.444444	0.345679
980300	TGCAGGCTGCCGTGTTTTTCTCTTGCTTCGTTTTTTGCTGGTTTGCTGCTCTGCTTCGCCG	2B	74.4867	0.428571	0.489796	0.369846		0.369231	0.465799	0.357315		0.423077	0.488166	0.369013
4992865	TGCAGCGGGCGGCAACGACGAGGCGTGGCTTCCCCG	2B	-	0.333333	0.444444	0.345679		0.333333	0.444444	0.345679		0.333333	0.444444	0.345679
1255250	TGCAGGACGGCAACACCTACTGCCATATACATCACCAACACCAGGTCGGCCTCCTACAACAACACCGAG	2B	-	0.208791	0.330395	0.275814		0.212121	0.334252	0.27839		0.2	0.32	0.2688
3953753	TGCAGCAGCTGCGCCCGCCTCCCGCCCACGCGAGCAGAAGTCGTGCTCGATCCG	2B	107.036	0.22093	0.34424	0.284989		0.225806	0.349636	0.288513		0.208333	0.329861	0.275457
1096270	TGCAGCACGAGTTTGGACCGTGCCCAACGCGTACGGGCGCACAACTGCGGCTGCCGTCACCGACGCCGT	2B	70.1068	0.119565	0.210539	0.188375		0.0923077	0.167574	0.153533		0.185185	0.301783	0.256247
3952987	TGCAGCAAATGAGAGTGCGCTATGGTGTTTGGCTTGTGCCCG	2B	63.1461	0.0860215	0.157244	0.144881		0.0151515	0.0298439	0.0293986		0.259259	0.384088	0.310326
1179068	TGCAGGGAGCACTGCACAGCTCATGTACTCAAAGCTGTACGCTGTGTAGTGTAGCCCTAGCTAGCTCCC	2B	70.1068	0.425287	0.488836	0.369356		0.365079	0.463593	0.356134		0.416667	0.486111	0.367959
3953302	TGCAGCATCGTGTCCAGGACCACGTCCTGCATCCG	2B	-	0.296703	0.417341	0.330254		0.393939	0.477502	0.363498		0.04	0.0768	0.0738509
1105174	TGCAGGCGTCCTCGGACCGCGCCCAGGCGTCCACTCCCAGGCCTACCCACTGATGTACTCCG	2B	70.7397	0.337209	0.446998	0.347095		0.428571	0.489796	0.369846		0.0869565	0.15879	0.146183
1066568	TGCAGTTCAAAATTAAAGTAGCGTCACAGGAGCAAAGATGCATGTGACCTTTTAATCTCTCCAGGACTG	2B	64.6917	0.2	0.32	0.2688		0.0793651	0.146133	0.135455		0.481481	0.499314	0.374657
981310	TGCAGAAAACAAAGTACTAGGACTATTGGGCCTTTCATCCCGTCTTTATCCGTAGAACTTTCTCGGCCA	2B	75.0875	0.162791	0.27258	0.23543		0.177419	0.291883	0.249285		0.125	0.21875	0.194824
1107259	TGCAGAGAAAGAGCAGCGAAGAACAGCAGGGCAGACAGACAGAAAGACGCGAGAATTCACTCACCCGAG	2B	70.1068	0.358696	0.460066	0.354236		0.272727	0.396694	0.318011		0.423077	0.488166	0.369013
1110297	TGCAGGGAAAGAGCAGCGAAGAACAGCAGGGCAGACAGACAGACAGACGCGAGAATTCACTCACCCGAG	2B	70.688	0.370787	0.466608	0.357746		0.28125	0.404297	0.322569		0.4	0.48	0.3648
1054553	TGCAGCTGACAGCTATATATAGCTGACCGACCTGATGGATAATAATGAAGTAAGAACAGAAACCTTCTC	2B	63.1461	0.0869565	0.15879	0.146183		0	0	0		0.296296	0.41701	0.330061
3942126	TGCAGTGGGGTGGCGACGAGGAAGACGAGCTTGCAGCCCTTGATGACCG	2B	73.1135	0.227273	0.35124	0.289555		0.171875	0.284668	0.24415		0.375	0.46875	0.358887
2374085	TGCAGCGCGTTGGGGACTTGGGATTTGGGAAGTCAAAGTAGTTTGGCCG	2B	71.2539	0.325581	0.439156	0.342727		0.241935	0.366805	0.299532		0.458333	0.496528	0.373258
3948670	TGCAGCACCCCCAGAGACGACGAGCAAAAAAGGTGCGGCCATCGCGCCG	2B	70.5386	0.397849	0.479131	0.364348		0.348485	0.454086	0.350989		0.481481	0.499314	0.374657
986691	TGCAGGCAGAGAAGATGGAATAGAGGGAGAGAAGGAATGAGAGGAGGGAGGTCCG	2B	70.688	0.362637	0.462263	0.355419		0.276923	0.400473	0.320284		0.423077	0.488166	0.369013
3941378	TGCAGGACACCCTGCTATTGCGCTCCCCTGGTCTTTTGTAGGTTTCCGCTGATGGATCTATCCG	2B	73.9072	0.307692	0.426036	0.335282		0.25	0.375	0.304688		0.444444	0.493827	0.371895
3947878	TGCAGGCCAGCGCCGCTGTATACTGTGATGGACAGGGAAAAGGCACGTGAAGGGAAGATACCTGTCGAC	2B	73.9072	0.301075	0.420858	0.332297		0.242424	0.367309	0.299851		0.444444	0.493827	0.371895
1114471	TGCAGGGTTGGGGCGAAGCGGCATGCTGGCGTGCCACACACCGAGGACCACCGACACGTACCACCGCCC	2B	70.1068	0.119048	0.209751	0.187753		0.114754	0.203171	0.182532		0.130435	0.226843	0.201114
4394937	TGCAGATGTACGTCTCTGATGGCCGCTCGCCGCCG	2B	70.5386	0.404494	0.481757	0.365712		0.365079	0.463593	0.356134		0.5	0.5	0.375
3936167	TGCAGGCCAAGAAGGGTAAGTAAATCCAACTTTTGCGTTCGCTCCCTCCTACGTCCTTCGAGGCTCGTA	2B	73.5005	0.125	0.21875	0.194824		0	0	0		0.423077	0.488166	0.369013
1054559	TGCAGCTCCACCCCACCATGAAGACCCAGCCACTCATGCTTTCCATGATGACGAGGTGTGCCCAATCCG	2B	73.1367	0.233333	0.357778	0.293775		0.09375	0.169922	0.155485		0.423077	0.488166	0.369013
3947226	TGCAGGGCGCTGAGCCGCTTCACGGCCGCCACAATGCCGTCCTCGAGGACCGCCTTGTACGTGCTCCCG	2B	72.626	0.147727	0.251808	0.220104		0.0806452	0.148283	0.137289		0.307692	0.426036	0.335282
1102098	TGCAGCATAGTAATGTTGGTGTACCAGGTGGTGATCTCCTGCACGTAGGAGTTTCTTGGCGTCACCGAG	2B	71.8197	0.454545	0.495868	0.372925		0.428571	0.489796	0.369846		0.48	0.4992	0.3746
1128924	TGCAGACGCTGCCATTTCCCTCACTTTCACGACGAAGACAGCCAAAACCGTCAAAATCAGGGAACTGGG	2B	71.8197	0.175824	0.28982	0.247822		0.151515	0.257117	0.224062		0.24	0.3648	0.29826
3021322	TGCAGCTACTGCTAGATGTCATTGCTGTGAGATTGCTGTTGTTCCCG	2B	80.5944	0.431818	0.490702	0.370308		0.333333	0.444444	0.345679		0.32	0.4352	0.3405
7488249	TGCAGCGACCAGTTCTTGCGTCTACTCTTCGCCACACCGAGGTCCATCCATCTACCAAACCACCTTCCT	2B	-	0.370787	0.466608	0.357746		0.25	0.375	0.304688		0.32	0.4352	0.3405
1013775	TGCAGCGCGCCTCCGCCGTGCCGCAGAGACCGTCGCTGGCGATTGGCGCCG	2B	-	0.0941176	0.170519	0.155981		0.0967742	0.174818	0.159537		0.0869565	0.15879	0.146183
1143754	TGCAGATGGAGTACGTGGACCTGTACCTGATCCACTGGCCGATCAGCCTCAAGCCCG	2B	70.3136	0.211111	0.333086	0.277613		0.0625	0.117188	0.110321		0.423077	0.488166	0.369013
3533950	TGCAGGTGCTGCTCGCCATTGCGCTGTCGGAGAAACCAGCGCCG	2B	-	0.321839	0.436517	0.341244		0.306452	0.425078	0.334732		0.36	0.4608	0.354632
1120496	TGCAGAAACTTTGGATCGCCTCAGATTGTCAATCTGTCATGAAGGATATCACATAATGCCCCG	2B	70.0614	0.197802	0.317353	0.266997		0.184615	0.301065	0.255745		0.230769	0.35503	0.292007
2322528	TGCAGCAACTCTAGCATCTTGCTGGCGCCTCTCTTGCGTTGTTGTTTCCCCGTCGAAGGCCAGCGACAC	2B	74.7446	0.182796	0.298763	0.254133		0.136364	0.235537	0.207798		0.296296	0.41701	0.330061
1095606	TGCAGCCAGCGGGATTAGTAGGACGCCGTCGGGCAGTTGGAGCCGTCAGCAGGCGGCGGCAGCAGCACC	2B	-	0.101124	0.181795	0.16527		0.046875	0.0893555	0.0853633		0.24	0.3648	0.29826
1150153	TGCAGTGCAGGCTCAGGCTCTCGCTCACACAAAGGAGCGAAGTGGACGTGCCG	2B	81.8823	0.131868	0.228958	0.202747		0.0757576	0.140037	0.130232		0.28	0.4032	0.321915
7326760	TGCAGGGCGTTTAACGAGCCAACCAACTCGAGATGGACACGTTGACCCGCCG	2B	109.69	0.139785	0.24049	0.211572		0.0757576	0.140037	0.130232		0.296296	0.41701	0.330061
4002818	TGCAGGAATCCTTATATTTGATCATATCTGCGACAAGGCATCCG	2B	73.9072	0.359551	0.460548	0.354496		0.238095	0.362812	0.296996		0.346154	0.452663	0.350211
1771276	TGCAGATTCCGCAGCAGCTCCCACTTGTTGGAGCGTAGAACGCACAGTTCAGCCTCCATCTTCGCCGAG	2B	75.4251	0.454545	0.495868	0.372925		0.285714	0.408163	0.324865		0.12	0.2112	0.188897
1696260	TGCAGCCCGCTCCGCTCCATGCTGCTAATTCCATGGAGTTATGTTGTTCGAGTCTGCTCCG	2B	73.9072	0.202381	0.322846	0.270731		0.193548	0.312175	0.263448		0.227273	0.35124	0.289555
2257731	TGCAGCTCGAATGAATGATTAGGTAGGAGATCGACAAGGCTACATGTTTATTTAACTGGAGCACATGGT	2B	74.1424	0.411111	0.484198	0.366974		0.269841	0.394054	0.316415		0.259259	0.384088	0.310326
1242430	TGCAGCAGCAAGGAGCTGCCAGCGCCTGCGGAAGCTCGGGAGCAGATGTGGCCGACCCTTCCCCGTCAC	2B	74.1424	0.360465	0.46106	0.354772		0.25	0.375	0.304688		0.384615	0.473373	0.361332
3064449	TGCAGGGGCAAGCAAGTGGAAAAGAAAACGACATGGCCACCAGCGCCG	2B	74.1424	0.404494	0.481757	0.365712		0.265625	0.390137	0.314033		0.24	0.3648	0.29826
3955157	TGCAGGAGGTGAGGCGTGGAGACTCGCGGCAGAGGCAAGGCCG	2B	74.1424	0.255556	0.380494	0.308106		0.21875	0.341797	0.283384		0.346154	0.452663	0.350211
5011362	TGCAGCGGCTTGAGGCAGGCAGAGGCGAACTAGAGGCCGAGGCGGCCG	2B	74.1846	0.347826	0.453686	0.350771		0.242424	0.367309	0.299851		0.384615	0.473373	0.361332
1128733	TGCAGGTTGTAGTTGGAGAAAGGAAGGCCGTGCTGCCCGCGTCTTTATATATGCCTGCCTGCCCACCGA	2B	75.4889	0.186813	0.303828	0.257672		0.0454545	0.0867769	0.0830117		0.44	0.4928	0.371374
979870	TGCAGTGGAGAAAAGAAACCTTGGGCATAAGTGCATAAATTATCACCAGCGGGAGTTCAAGCCG	2B	74.1424	0.1	0.18	0.1638		0.0461538	0.0880473	0.0841712		0.24	0.3648	0.29826
1090560	TGCAGTGGAGAAAAGAAACCTTGGGCATAAGTGCATAATTATCACCAGCGGGAGTTCAAGCCG	2B	76.621	0.0967742	0.174818	0.159537		0.0454545	0.0867769	0.0830117		0.222222	0.345679	0.285932
2276810	TGCAGAAGTGACCATCACTGGAGAGGCCCACAAGGCTCCAGAGGCGTCGAATGCCTTGACAAAAAATGT	2B	73.5991	0.0860215	0.157244	0.144881		0.0454545	0.0867769	0.0830117		0.185185	0.301783	0.256247
1229757	TGCAGCGAGAGGCTTTTGTCAGCTGTGGGTGTGTGTGCAGCCTTTTGAGTCGCTGCGCTCCG	2B	73.5778	0.488372	0.49973	0.374865		0.372881	0.467682	0.358319		0.185185	0.301783	0.256247
3951169	TGCAGGATATCCTCCATGGCGATGGTACCAGGCCCG	2B	73.2789	0.270588	0.39474	0.31683		0.101695	0.182706	0.166015		0.346154	0.452663	0.350211
4409857	TGCAGCCTTCCCTCGTCCCAGGCTTCTACAAGGCACCCCG	2B	-	0.0978261	0.176512	0.160934		0.0909091	0.165289	0.151629		0.115385	0.204142	0.183305
3940014	TGCAGCCTTGAAACGGCTGTCTCTATTACACGTCGCCG	2B	75.1267	0.348315	0.453983	0.350933		0.246154	0.371124	0.302258		0.375	0.46875	0.358887
1112920	TGCAGGAAAAAGGACCCAAGGCACGAGGTGTGCCTGTGATAAAGGGTGGGGGTGGTCCAATAGTCTTCC	2B	75.539	0.1	0.18	0.1638		0.0461538	0.0880473	0.0841712		0.24	0.3648	0.29826
1117932	TGCAGGAAAAAGGACCCAAGGCACGAGGTGTGCTGCCTGTGATAAAGGGTGGGGGTGGTCCAATAGTCT	2B	74.2748	0.303371	0.422674	0.333347		0.1875	0.304688	0.25827		0.4	0.48	0.3648
5325207	TGCAGCCTCCACGGGCGCATGAGTCGCCACCTAATCCCCAAGTCCCAAATGGTAATGATACTCTCTCCT	2B	-	0.359551	0.460548	0.354496		0.3125	0.429688	0.337372		0.48	0.4992	0.3746
1120930	TGCAGCGTCAGGTTGTGGAGAGCCCCCATGAGCGCCACCTAATCCACTCCATCCGAGGCCG	2B	74.1424	0.136364	0.235537	0.207798		0.129032	0.224766	0.199506		0.153846	0.260355	0.226463
1091693	TGCAGTTATTGGCGTCGGGGCAGAGGATGCCGAACACGAAGGAGGCCGAGAACGACCGCACAGTCCGAG	2B	73.8675	0.151163	0.256625	0.223697		0.0806452	0.148283	0.137289		0.333333	0.444444	0.345679
5332867	TGCAGAGTGAACTGGATCACTCTGCCTGGGTGCAACGGCGGTGAGCCG	2B	72.6444	0.0860215	0.157244	0.144881		0.030303	0.0587695	0.0570426		0.222222	0.345679	0.285932
3532703	TGCAGCAAAAGTGCGAGGAGCAATAGGACCACATGCACGACACCG	2B	-	0.244444	0.369383	0.301161		0.078125	0.144043	0.133669		0.346154	0.452663	0.350211
3946200	TGCAGCTCTTCTAGAAGAACGTCACGGGCAACCTACAACCACCG	2B	-	0.0989011	0.178239	0.162355		0.0757576	0.140037	0.130232		0.16	0.2688	0.232673
1115511	TGCAGCGCCTTACGTGTTCAAACCGCCGCGACCCCATGCTGCCATACTTCGCCTCCGCTGTCCACGCGC	2B	73.8675	0.11828	0.208579	0.186826		0.106061	0.189624	0.171645		0.148148	0.252401	0.220548
3941149	TGCAGCCTCCCGCGTGGCACCGTCATCGGTGGAGCTCGACGAGGCGCCG	2B	-	0.091954	0.166997	0.153053		0.129032	0.224766	0.199506		0	0	0
5324260	TGCAGAAGCTGTCGAGGGCGGGGTGGGAGCGGAGGTCCTTGTCCATGGCCTTGTAGGTGCGCGTGAAGG	2B	-	0.0930233	0.16874	0.154503		0.0677966	0.1264	0.118412		0.148148	0.252401	0.220548
1110224	TGCAGCCCTTGGGTAGCCACGGGTCGGTGCGGCCATCGCGCTCTTTGCCCCCAAATGCATGGTCTCTGT	2B	73.0245	0.125	0.21875	0.194824		0	0	0		0.423077	0.488166	0.369013
1138058	TGCAGCCCTTGGGTAGCCACGGGTCGGTGCGGCCATCGCGCTCTTTGCCCCAAATGCATGGTCTCTGTC	2B	73.0245	0.10989	0.195629	0.176493		0	0	0		0.384615	0.473373	0.361332
3024893	TGCAGCGTGCGGTAACTCAGGCTTCTTTGGCACTTCCG	2B	75.0875	0.406977	0.482693	0.366197		0.483871	0.49948	0.37474		0.208333	0.329861	0.275457
1160986	TGCAGCTGCTCCTCCAAGGCGACCACCTCAACGGGCGCCTCCTCCTCGTCGCCCTCCTCGCCG	2B	9.95127	0.141304	0.242675	0.213229		0.0461538	0.0880473	0.0841712		0.37037	0.466392	0.357631
3950880	TGCAGGGGCAGCGATGGTCGACGACGAGGGCGACGGGGAGGTCCG	2B	57.4658	0.108696	0.193762	0.17499		0.106061	0.189624	0.171645		0.115385	0.204142	0.183305
1204022	TGCAGTACTCCTGTTAGCGCCACAATTTAAAGGAGTATTTCTAACGCATCCACCATTCCTATCATTTTG	2B	82.7709	0.0860215	0.157244	0.144881		0.0909091	0.165289	0.151629		0.0740741	0.137174	0.127766
1216122	TGCAGCTGACACAACAAAGCGTCCACACACAGTTTTGTACCACTACACGATAGGAGGGGAGCTTCTGAC	2B	-	0.129412	0.225329	0.199942		0.101695	0.182706	0.166015		0.192308	0.310651	0.262399
1220434	TGCAGCACCGCCTCACCAGTTAAAGCCCGCGCCAAACTTTTTGATTTGTCGGTAGTAACATTTGATTTC	2B	71.8197	0.139785	0.24049	0.211572		0.106061	0.189624	0.171645		0.222222	0.345679	0.285932
1125580	TGCAGATGCACGCAGTAGATTTCTTTCGTAAGTTTAGCAAGGGCCGACACTTTGGCTTTCTGCGGCTTC	2B	75.0875	0.122222	0.214568	0.191548		0.0769231	0.142012	0.131928		0.24	0.3648	0.29826
3022564	TGCAGGATAATCTGTGCAGGGATCCCAGCAGGAGAGCCG	2B	75.1267	0.104651	0.187399	0.169839		0.0655738	0.122548	0.115039		0.2	0.32	0.2688
1060493	TGCAGGGCCAACCAATGGGTGACACGTGTCCTTGTGACCCCACTTCTGCATCTCCCTATTTGCAGCTAA	2B	75.0875	0.129412	0.225329	0.199942		0.0806452	0.148283	0.137289		0.26087	0.385633	0.311277
3020922	TGCAGTATGGTAATTTGTGCAGGTGAATGGATTTCAGAGGGTCCG	2B	75.0875	0.129412	0.225329	0.199942		0.0819672	0.150497	0.139172		0.25	0.375	0.304688
1138696	TGCAGTTTGCTTGCTGTTCGGCTTTGCGAAGTAGCGGCATTTTGCCGCAGTGACCG	2B	1.02464	0.448276	0.494649	0.37231		0.360656	0.461166	0.354829		0.346154	0.452663	0.350211
978930	TGCAGCTCTTCTTCTACCCCATCTTTCTCAGGCGGGAGGGCCAGCTCAAGGCAGCGGCTGAGACAGACA	2B	74.1424	0.0989011	0.178239	0.162355		0.0461538	0.0880473	0.0841712		0.230769	0.35503	0.292007
2242653	TGCAGAGATCGAATCTTTCTCCACCGCCCTTCGTTCTGCCCGCTCCACCACAGATTCACCAGGATTGCG	2B	75.11	0.202381	0.322846	0.270731		0.2	0.32	0.2688		0.208333	0.329861	0.275457
1075489	TGCAGCCGAGTATGAATGAATCATAAATGTCAAGGTGCGCCAATGCAAAGAGATCTGGTACGAACCGAG	2B	76.8373	0.0549451	0.103852	0.0984596		0	0	0		0.185185	0.301783	0.256247
1235342	TGCAGAAATATGCCAAGTCCTACTACAGCAGGTCTGCCATGGTGAAGTTGAACCCTGAGCTCTGAGGCC	2B	78.1603	0.107143	0.191327	0.173024		0.0508475	0.096524	0.0918655		0.24	0.3648	0.29826
4004885	TGCAGCAGGGAGTCGGGGGCACGCACAGGGGTTCGCACCGACTGGGCCG	2B	-	0.172043	0.284888	0.244308		0.227273	0.35124	0.289555		0.037037	0.0713306	0.0687866
1240415	TGCAGCCCTGTCACGCGCGGGAACCTCGTTCAGCGCCAGCGACAACAGCTAACGTAACACGTTCCTTCC	2B	71.9452	0.292135	0.413584	0.328058		0.177419	0.291883	0.249285		0.444444	0.493827	0.371895
1059635	TGCAGTGTTCTTGTATAAAAAGTATGTATCGTCCCGTAGGTGGGCGTATTTCTCATGTAATAAAGCCCA	2B	75.1267	0.172414	0.285375	0.244655		0.216667	0.339444	0.281833		0.0740741	0.137174	0.127766
3939460	TGCAGCCCTACGGCCCCGACAAGGGAAGGTAGTGATGCCCACCG	2B	73.5005	0.0888889	0.161975	0.148857		0.0923077	0.167574	0.153533		0.08	0.1472	0.136366
1055060	TGCAGGAAGAAAGAACAAAAGAGTAGGACAGAGCAATTATCTATCAACCG	2B	74.1424	0.317647	0.433495	0.339536		0.213115	0.335394	0.279149		0.416667	0.486111	0.367959
1208800	TGCAGACCGTGCCGTCGGACTTCATGTTGTAGCTCGCGCTGACGAACACCACCCGCGTCCG	2B	77.1851	0.0777778	0.143457	0.133167		0.0153846	0.0302959	0.0298369		0.24	0.3648	0.29826
4393709	TGCAGCGGATCTGGGCGCGAGGGCTCGGCCTCGTCTCCCG	2B	-	0.348315	0.453983	0.350933		0.21875	0.341797	0.283384		0.32	0.4352	0.3405
1154778	TGCAGACTTGTGACTAACTACAATTAGATTATTCACCACTTCCTGCGTTGCTAAAGGCAGCCG	2B	73.1367	0.153846	0.260355	0.226463		0.0461538	0.0880473	0.0841712		0.423077	0.488166	0.369013
3064848	TGCAGGTGAGCGAGACGTGCGCGCTGTCGCGGAACTGCGACGCCG	2B	75.1267	0.0574713	0.108337	0.102468		0	0	0		0.2	0.32	0.2688
7337443	TGCAGGTGGGCGAGACGTGCGCGCTGTCGCGGAACTACGACGCCG	2B	-	0.0645161	0.120708	0.113422		0	0	0		0.222222	0.345679	0.285932
2280546	TGCAGCTCAAGAGGAGGCCGCGCATCGACGAGGAGCTCGCCAAGGAGGAGGCCGCGGCGCTCACTGGCT	2B	73.9072	0.122222	0.214568	0.191548		0.109375	0.194824	0.175846		0.153846	0.260355	0.226463
2309482	TGCAGCTCAAGAGGAGGCCGCGCATCGAGGAGCTCGCCAAGGAGGAGGCCGCGGCGCTCACTGGCTCCG	2B	74.4873	0.11236	0.19947	0.179576		0.0461538	0.0880473	0.0841712		0.291667	0.413194	0.32783
3534011	TGCAGCGATACGTGGCGCGTGTTCGTCCTATGGGACGGCCAGCCG	2B	-	0.0681818	0.127066	0.118993		0.0483871	0.0920916	0.0878511		0.115385	0.204142	0.183305
3384906	TGCAGTAAAGCGTCCGTTTCCATCGCGTTCAGAGTCCAGACCCCCACCG	2B	73.9072	0.172043	0.284888	0.244308		0.151515	0.257117	0.224062		0.222222	0.345679	0.285932
2263752	TGCAGCCCTATCTTGTTCTTCGAAAAAGCAAACGAACAGAGCACGGCCGACCG	2B	53.0282	0.263736	0.388359	0.312948		0.296875	0.41748	0.330335		0.185185	0.301783	0.256247
3956905	TGCAGGTCAAGACCTCCCCCAGCTACAGGTCGAGGCCG	2B	80.5815	0.16092	0.270049	0.233586		0.112903	0.200312	0.18025		0.28	0.4032	0.321915
3940384	TGCAGCGACGAGCATCACGAACACTTCCCTTCATCTCCATGGTCTCCCG	2B	69.5339	0.076087	0.140595	0.130712		0.0606061	0.113866	0.107383		0.115385	0.204142	0.183305
2332102	TGCAGGACGGCAGGCGCATCGATGCAGTCCGCCAGCGTCCCCGCATTCCGTCCG	2B	74.1424	0.105882	0.189343	0.171417		0.0508475	0.096524	0.0918655		0.230769	0.35503	0.292007
1200692	TGCAGGCGCACATAACACAAACTTCTTGGGAGAGCTTCACCCCGTGAATGGCAGAGGGGCCG	2B	74.1424	0.0909091	0.165289	0.151629		0.0322581	0.062435	0.0604859		0.230769	0.35503	0.292007
1128879	TGCAGTCGACCAGAGGGATCCATGTACACTTACGTAGAAGGAAGTGATGGTCCCG	2B	74.1424	0.355556	0.458272	0.353265		0.246154	0.371124	0.302258		0.36	0.4608	0.354632
1113767	TGCAGCATCGGATCCGACGAGGATGGACGCAGGCGACGTGGGCGAGGAGGAGGGCTCCG	2B	75.0875	0.482759	0.499405	0.374703		0.33871	0.447971	0.347632		0.16	0.2688	0.232673
5410700	TGCAGCAAATGGTTGGGGATCTTGGTGCAGAGAGCACCAGGAGTTTCTCGCCACTGCGCCGCTGTATCT	2B	-	0.282609	0.405482	0.323274		0.246154	0.371124	0.302258		0.37037	0.466392	0.357631
1102706	TGCAGAGTTTTCTCCTGGAAGACACGGACCTTAGTGATGGCATGCTGCCG	2B	75.0875	0.0813953	0.14954	0.138359		0.0655738	0.122548	0.115039		0.12	0.2112	0.188897
1208116	TGCAGGTGATGAGAGAAATTCAGAATGGGGACAAAATGGTCTTCACCACTAGCGGACTCTTCTATCTCA	2B	73.5005	0.0769231	0.142012	0.131928		0.0769231	0.142012	0.131928		0.0769231	0.142012	0.131928
1094304	TGCAGCATGACGGTGACGAACGTGAAGAAGAAGCAGGCGGCCAGGCTTCCATGGCCG	2B	71.775	0.247191	0.372175	0.302918		0.222222	0.345679	0.285932		0.307692	0.426036	0.335282
3384989	TGCAGATGACGCAACGACGTGACACCATGCTGGAGCCG	2B	71.8197	0.141304	0.242675	0.213229		0.0923077	0.167574	0.153533		0.259259	0.384088	0.310326
2290534	TGCAGTGCCTCGGTCGACCTCCTACCCTTCGCTCGCACTAAGACCCGCCATGGCCGCCTCTAGGAGAAA	2B	75.0875	0.285714	0.408163	0.324865		0.171875	0.284668	0.24415		0.444444	0.493827	0.371895
1070207	TGCAGACCATGCCTTCGCTTCCGAGGTAGCACCCCAGTTCTGCCTCCGTCCGTAGCATATGGTGGTCTC	2B	75.0875	0.0909091	0.165289	0.151629		0.0769231	0.142012	0.131928		0.130435	0.226843	0.201114
1228017	TGCAGCTTCAGGCCTTCCTCCTGCGCCAGCTGGAAGAGCTCCCTGTACGCGCGCCACTCGTACCGCCCA	2B	70.3178	0.11828	0.208579	0.186826		0.106061	0.189624	0.171645		0.148148	0.252401	0.220548
997838	TGCAGAGGGCCTGGACGCCTGGACCCTGGGCGACGAGCTCAGTGTCTCCCTGGTTGATTACGGCCTCCG	2B	68.5988	0.0786517	0.144931	0.134429		0.078125	0.144043	0.133669		0.08	0.1472	0.136366
1316597	TGCAGGGGCAGCATGGGGGCGGCCTTGGCGGCTGGTGGCGACGGATCTCGGGCATCCG	2B	72.6894	0.16129	0.270552	0.233952		0.151515	0.257117	0.224062		0.185185	0.301783	0.256247
1093809	TGCAGCGTGGCCAGATATGGCCAACTGCGGATCCTCCATTGCAACCTTCTTCTAGCCG	2B	-	0.37931	0.470868	0.36001		0.142857	0.244898	0.21491		0	0	0
3937146	TGCAGCCATGCACGACCCTCCTCGACGGCTAGGGTTTCGGCCACCACGTCACCG	2B	-	0.0645161	0.120708	0.113422		0.030303	0.0587695	0.0570426		0.148148	0.252401	0.220548
1110515	TGCAGGGGGAAAGGTGCGGTAGTTGCGCATGCTTGAAGGTCCGCCGCCACCG	2B	144.512	0.191011	0.309052	0.261295		0.0952381	0.172336	0.157486		0.423077	0.488166	0.369013
1095664	TGCAGCAGGAGCAGGCGGTTTACTCCATGTCTTGCATCGGCTGCACGCGGACCACTTCAGTATGGCCAG	2B	78.0408	0.388889	0.475309	0.362349		0.453125	0.495605	0.372793		0.230769	0.35503	0.292007
1048366	TGCAGTTTCCTGGAGATGACAGAGAGTAAGTGAGAGAGGGAAAACGGAGGGAACGGGAGAAGGAGAAGC	2B	30.9518	0.292135	0.413584	0.328058		0.125	0.21875	0.194824		0.28	0.4032	0.321915
1111764	TGCAGCCAGCGCAGGAAGCACAAGAAGCAGAGAAGGGGCAGTAGGCTAGCAGCGGAGCAGTCAACAGCA	2B	74.1424	0.144444	0.24716	0.216616		0.0153846	0.0302959	0.0298369		0.48	0.4992	0.3746
3024538	TGCAGGATGTCGCTGTCTTTCTTGCAAACCGAGCACCG	2B	73.8707	0.147727	0.251808	0.220104		0.015625	0.0307617	0.0302886		0.5	0.5	0.375
2290258	TGCAGTGGAAGGGCATCGAGCTGATGTGCTCTACAAAGGAAGAAGCAGATCGATTGAAAAAGCAGGAGA	2B	73.5991	0.155556	0.262716	0.228206		0.0307692	0.059645	0.0578662		0.48	0.4992	0.3746
1036468	TGCAGTGCGCGGGGCGGTTACGGGGCTATCTCCTACCTCCCGTTTGTGGATCCTCCAGTGTTGAGCTCA	2B	47.7434	0.0659341	0.123174	0.115588		0.03125	0.0605469	0.0587139		0.148148	0.252401	0.220548
1020177	TGCAGGCCATCATGTCGTTCCACCAGTGCGGTGGCAACGTCGGCGACATCGTCAACATCCCCATCCCAC	2B	68.5687	0.141304	0.242675	0.213229		0.0606061	0.113866	0.107383		0.346154	0.452663	0.350211
3957393	TGCAGCATCAGCTCTGCCTCGTCTTCGAAGGTGTCGGGCGCCTGTCCCG	2B	194.78	0.4	0.48	0.3648		0.4	0.48	0.3648		0.4	0.48	0.3648
1211619	TGCAGCCCGCCGAGTTACCTCCATCATCGCAGCTGTCGCTACGACTCGCTCGCCG	2B	43.9952	0.0681818	0.127066	0.118993		0.0625	0.117188	0.110321		0.0833333	0.152778	0.141107
3022980	TGCAGCATCCCACACAAACTGGAAGCCAGCGTCAAGTACTTCCG	2B	75.0875	0.126437	0.220901	0.196502		0.133333	0.231111	0.204405		0.111111	0.197531	0.178022
4398313	TGCAGCGCCACCATCGGAGCTTCATGGCCGCGGGCATCTTCATCCGTTGCCACACGCCGCCTGGGCTTG	2B	135.183	0.108696	0.193762	0.17499		0.0461538	0.0880473	0.0841712		0.259259	0.384088	0.310326
4262505	TGCAGTGTCTAGACTCTTCACCCTCGACTGATCACACGAAACCAAACGCACTCTAAATTCCG	2B	-	0.322222	0.43679	0.341397		0.353846	0.457278	0.352726		0.24	0.3648	0.29826
1388828	TGCAGCAGCGCCCCGAGTCCTCCCAAAGGAGCCCTGAGCCGTTCAAGTACGCAGCCCCG	2B	-	0.434783	0.491493	0.370711		0.230769	0.35503	0.292007		0.0740741	0.137174	0.127766
1100798	TGCAGCACAAAACACACGCACGCACGCACGATGTCATGTGTCGTGGTTGGAAAAATCTCCG	2B	74.1424	0.0574713	0.108337	0.102468		0	0	0		0.227273	0.35124	0.289555
4989732	TGCAGGCTGCTACGGCGGCAGCTGCTCGTTGCTGCTCCG	2B	73.1135	0.137931	0.237812	0.209535		0.16129	0.270552	0.233952		0.08	0.1472	0.136366
1233381	TGCAGCTAAACCACGTCTTCCTTGCTAATTTAGCAACTGCATGCCCACAAACATGCAATGTATACTACA	2B	82.5463	0.488372	0.49973	0.374865		0.47541	0.498791	0.374395		0.4	0.48	0.3648
1104947	TGCAGTAGTGAGACGAGAAGATAACTCCAACAACCACCTTGCAAACCGCCCATTTGCTCCTGCGTCACC	2B	74.1424	0.418605	0.48675	0.368287		0.46875	0.498047	0.374022		0.0909091	0.165289	0.151629
1687674	TGCAGTAGTGAGACGAGAAGATAACTCCAACAACCACCGCAAACCGCCCATTTGCTCCTGCGTCACCCT	2B	74.1424	0.142857	0.244898	0.21491		0.169231	0.281183	0.241651		0.0769231	0.142012	0.131928
1251729	TGCAGTCTGGCGGATGTGTGGCTCGCGGCTACGAAGGCGGGCATCAGCGTACAGTGCTCAACCG	2B	-	0.455556	0.496049	0.373017		0.328125	0.440918	0.343714		0.230769	0.35503	0.292007
1237933	TGCAGCTGATTGAGCGAGACGAGGTAGATGAGCGTACGGCACCGCAGGGGAAGAAAATGAGCTACCGAG	2B	75.9351	0.449438	0.494887	0.37243		0.31746	0.433359	0.339459		0.230769	0.35503	0.292007
4395255	TGCAGGTTCTCCTGGTTGAGCTTCTTGACGGCGATGACCATGCCG	2B	-	0.359551	0.460548	0.354496		0.28125	0.404297	0.322569		0.44	0.4928	0.371374
1134010	TGCAGCTACACGAGCACGACACATGAGCACAGTCAGTGGCGGAGGATGAAAAAATATTAAGATGGGGCG	2B	-	0.272727	0.396694	0.318011		0.25	0.375	0.304688		0.333333	0.444444	0.345679
5972481	TGCAGCGAAAAGACAATGGGATGATGGGCGCCAGGGCGGGCGCTGGCGATCGGCGGAAGGCGCTGGCGG	2B	73.9072	0.318681	0.434247	0.339962		0.287879	0.410009	0.325955		0.4	0.48	0.3648
4408229	TGCAGATTTGCAGCGCGAATGTAGAGGAAACTACCG	2B	-	0.383721	0.472958	0.361114		0.409836	0.483741	0.366738		0.32	0.4352	0.3405
1235593	TGCAGCGAGAGGTTGTGCAGGGCGCCCATCAGCGCCGCGTGATCAACTCCATGAGCATTGGAGCTGGCC	2B	78.9129	0.247191	0.372175	0.302918		0.136364	0.235537	0.207798		0.434783	0.491493	0.370711
4991840	TGCAGTCGCCTAGCGGTGGCTGGGTTGCGGACTCCG	2B	-	0.341176	0.44955	0.348502		0.322581	0.437045	0.341541		0.391304	0.476371	0.362906
1375450	TGCAGCAGCAGCAGTACTCCTTCTACCCGACCTTTCCGATGCCATTGCACCAGCCGCCG	2B	79.1544	0.402299	0.480909	0.365272		0.327869	0.440742	0.343615		0.423077	0.488166	0.369013
1090446	TGCAGTGTAGTGTTCATTTTTTGCACAAAATTAACTTGCACCACAACATCCTCCCCCG	2B	77.7734	0.329412	0.441799	0.344206		0.433333	0.491111	0.370516		0.08	0.1472	0.136366
1126387	TGCAGACACCTGCGACGGCGAGGAGGCCTGCGGTGGTGATTTGACCGTGGTCGGCGCCGCGGCGAATGT	2B	79.5381	0.193182	0.311725	0.263139		0.0967742	0.174818	0.159537		0.423077	0.488166	0.369013
1683800	TGCAGACACCTGCGACGGCGAGGGGGCCTGCGGCGGTGATTTGACCGTGGTCGGCGCCGCGGCGAATGT	2B	-	0.175824	0.28982	0.247822		0.0769231	0.142012	0.131928		0.423077	0.488166	0.369013
5332700	TGCAGTGCAGCCCTCGCCGTTGATTCGGAGCTGCCG	2B	79.7032	0.431818	0.490702	0.370308		0.47619	0.498866	0.374432		0.32	0.4352	0.3405
5333062	TGCAGTGCTATGCGGTTGTGATGCAGCGTCCGCCG	2B	79.7032	0.476744	0.498918	0.374459		0.491803	0.499866	0.374933		0.44	0.4928	0.371374
4008738	TGCAGCGTCTCGAAGTGCTACATGGTAGCGTCGGCGAGGCTGCGTTGCAGCACCG	2B	79.7032	0.461538	0.497041	0.373516		0.461538	0.497041	0.373516		0.461538	0.497041	0.373516
3533560	TGCAGCCGTGCTCCCCTGTCGTGCAGCGCCACCAAGCCG	2B	-	0.366667	0.464444	0.35659		0.46875	0.498047	0.374022		0.115385	0.204142	0.183305
1111519	TGCAGCCGCACCTCTGCCCCTCGCCTCCCGCATCGGCGCCAGAAGCCTTTTACGTCACGGATCCGAGAG	2B	78.3111	0.218391	0.341393	0.283118		0.0645161	0.120708	0.113422		0.4	0.48	0.3648
3025520	TGCAGCGTTACGAGATGGAAATCATGCTTGCCTTGGGACCTGAACCG	2B	14.313	0.241758	0.366622	0.299416		0.215385	0.337988	0.28087		0.307692	0.426036	0.335282
4733920	TGCAGAGAGCAGGAGAGGGGTGGCCGCCGTGGCCG	2B	78.3139	0.131868	0.228958	0.202747		0.078125	0.144043	0.133669		0.259259	0.384088	0.310326
2288916	TGCAGCGCCGAATAGGGTCTGCCGTTGCCTTCTCCCTGGTAATTGTAGTCTGCGTGCTCGATGGTGTCC	2B	78.1092	0.5	0.5	0.375		0.349206	0.454523	0.351227		0.12	0.2112	0.188897
3950644	TGCAGTGCTCCTCGCCGCCGCCGCCATGGAGTTCGTCGCCG	2B	63.7647	0.211111	0.333086	0.277613		0.285714	0.408163	0.324865		0.037037	0.0713306	0.0687866
1256669	TGCAGATGTCCGCGTGCGGTGACTCTTTGGCAAGCCATGGCTACGAATGGGCACTGCCG	2B	78.7635	0.295455	0.416322	0.32966		0.360656	0.461166	0.354829		0.148148	0.252401	0.220548
1129529	TGCAGCCTGCTCTGCACACGTGGCGTGGGTACGTAGTGAACGGTCTGTGGTGGCTGCGTGCGTGCATGC	2B	78.3111	0.373626	0.468059	0.35852		0.469697	0.498163	0.37408		0.12	0.2112	0.188897
3025948	TGCAGTCGTCCTGGGAACCGAAATCCTGGGCCACTCCTCCG	2B	75.1267	0.448276	0.494649	0.37231		0.365079	0.463593	0.356134		0.333333	0.444444	0.345679
2303220	TGCAGCGCCCGAGCTGCCCTTCCTCTCCCTTGCTTGCACGCGACGTGAGCTCGTGCGGCCATGGCGCCC	2B	-	0.369565	0.465974	0.357408		0.292308	0.413728	0.328142		0.444444	0.493827	0.371895
1010733	TGCAGGTCGTCCGACCCGTAGCCGTGCTCGTCCATCAGGTTGTAGTAGTGCGTCGGCCG	2B	-	0.302326	0.42185	0.332871		0.225806	0.349636	0.288513		0.5	0.5	0.375
5411654	TGCAGAGGCTCGGCACGGAGCCGCGCCGCGGCGGCGCGCATGACCGCAAGGCCG	2B	-	0.494505	0.49994	0.37497		0.484848	0.499541	0.37477		0.44	0.4928	0.371374
5410742	TGCAGGATCTATCGAACAGGCCAAGAAACTGAATGAGATGACGCTCAAGAGGAGAAGAGGAAGGGGTGA	2B	-	0.347826	0.453686	0.350771		0.430769	0.490414	0.370161		0.148148	0.252401	0.220548
4004409	TGCAGGAACGATCGGAGGACGAGCGTACGACGCGCATGCATGCCGCCG	2B	78.3213	0.292135	0.413584	0.328058		0.365079	0.463593	0.356134		0.115385	0.204142	0.183305
4009619	TGCAGTTACGGTGGGGAGGGCCCACCTGGAAGTGGACGGACTCTCGATTCATTTTATCCCG	2B	-	0.41573	0.485797	0.367798		0.34375	0.451172	0.349394		0.4	0.48	0.3648
2332439	TGCAGTTGGAGAGAGAGATGGACTGGCGCCTATGACGCACTGGTCGACGCCGCGGCCGCTGCCGTCCGC	2B	78.3111	0.0537634	0.101746	0.0965698		0.0454545	0.0867769	0.0830117		0.0740741	0.137174	0.127766
3022725	TGCAGTACACCAATCAAACAGTACGCCAATCAAACCG	2B	75.1267	0.162791	0.27258	0.23543		0.078125	0.144043	0.133669		0.409091	0.483471	0.366599
1053924	TGCAGGTACATGAAGAAGAAGAAGAAGGACTCAACTGTTCAAGTGCGGGTGCAGCAGTCGCAGAGGCTA	2B	75.1267	0.119048	0.209751	0.187753		0.0645161	0.120708	0.113422		0.272727	0.396694	0.318011
1204876	TGCAGCAGCTAGCACTGCGGTGCGTACCAAACTCCACGGTATGCCCCAACGTTCCCCG	2B	75.1267	0.413793	0.485137	0.367458		0.33871	0.447971	0.347632		0.4	0.48	0.3648
3385144	TGCAGTGCTCTTTAACATTGCAGCGAAGGCTAACTTGCGCCCG	2B	-	0.397727	0.479081	0.364321		0.306452	0.425078	0.334732		0.384615	0.473373	0.361332
3534232	TGCAGTATGACGAGTGCATGGCTGAAATCTGATTCCGATGGAAACCG	2B	-	0.393258	0.477212	0.363347		0.3125	0.429688	0.337372		0.4	0.48	0.3648
981048	TGCAGATATAACCTGACGAGAAAATTCAGGATTACTTTTCTGAACAATACACCG	2B	78.3111	0.419355	0.486993	0.368412		0.378788	0.470615	0.359876		0.481481	0.499314	0.374657
3938883	TGCAGATATAATCGGACGAGAAAATTCAGGATTACTTTTCTGAACAATACACCG	2B	75.0973	0.402299	0.480909	0.365272		0.365079	0.463593	0.356134		0.5	0.5	0.375
1128195	TGCAGGCTGCATCGTCATTCATAATTGACCACTTTAATCTTGGAAGCCGTCAACCATGCCGATGCTTGG	2B	78.3111	0.420455	0.487345	0.368592		0.492308	0.499882	0.374941		0.173913	0.287335	0.246054
3024195	TGCAGAGGAAAATATCCAAGCGCTTGATGCATCCAGGCCG	2B	13.7281	0.224719	0.348441	0.287735		0.09375	0.169922	0.155485		0.44	0.4928	0.371374
4541019	TGCAGGGTGCATCCCCCTTGGTCCGTAGCGTGCCCG	2B	78.5466	0.358696	0.460066	0.354236		0.287879	0.410009	0.325955		0.461538	0.497041	0.373516
3025235	TGCAGCGAGATGAGTCTGCTTCTGCTCGTCTTGGTTGTACCG	2B	78.8606	0.344444	0.451605	0.349631		0.287879	0.410009	0.325955		0.5	0.5	0.375
1234569	TGCAGTAGGTTGATCTTCTCTGACCCCAATGCCAACGTCCTGACAAAAAAGAAAGAAGCAGCTTACCTC	2B	80.619	0.2	0.32	0.2688		0.2	0.32	0.2688		0.2	0.32	0.2688
3938207	TGCAGATGCAGATGGGTGAGAGGACAGAGCGGCGGCCTCCTCCG	2B	41.5107	0.0543478	0.102788	0.0975056		0	0	0		0.192308	0.310651	0.262399
4540946	TGCAGCTAGGCAGTTAGCAGCGATCTGTGGAGCAGGCTGCGTCCTGCACGTAGAGTGTGTTGTGCGCGT	2B	78.8625	0.206897	0.328181	0.274329		0.147541	0.251545	0.219908		0.346154	0.452663	0.350211
1250100	TGCAGACGGGACGAGGTGGAAAGATGTGATGCTAGGGAGAGAGGATTGACGGCGAGGAATGGCCGCGGC	2B	78.3111	0.411765	0.484429	0.367093		0.311475	0.428917	0.336932		0.333333	0.444444	0.345679
6026505	TGCAGATCGAGTTCGAGCTTATCAGCAGAGGATTCCATGGTGGAGCTACGGCGTCCTTGGCTGGCTGCC	2B	43.7597	0.470588	0.49827	0.374133		0.466667	0.497778	0.373886		0.48	0.4992	0.3746
1127835	TGCAGCCTGCTTGCGGGTTGGCCTTCAAAACGCACGAACGCTCAACGCCCCAAGAATACGGACCGCCCG	2B	78.5764	0.435294	0.491626	0.370778		0.428571	0.489796	0.369846		0.454545	0.495868	0.372925
1264117	TGCAGAATGCTCTCTTGGCGGGGTGGTTTCCATACAGGTAAATCTGAAATTTCTTGCTGAAAGCTTGTA	2B	-	0.206522	0.327741	0.274034		0.151515	0.257117	0.224062		0.346154	0.452663	0.350211
2319173	TGCAGCCGCGCGGCGACTCATACATGCGCCGCTCCTCCGTCGACGCCATCATGGCGGGATGCATCCCCG	2B	-	0.488889	0.499753	0.374877		0.5	0.5	0.375		0.458333	0.496528	0.373258
4989322	TGCAGTTGCATGCATGCTTGGACAGTTGCATCCCG	2B	-	0.431818	0.490702	0.370308		0.409836	0.483741	0.366738		0.481481	0.499314	0.374657
2253128	TGCAGGTCCGTTCTAGTTCTTCCTTTATGTCCGTCTGTGCTCGAACGCGCAATGTGCCTCCG	2B	78.8606	0.206897	0.328181	0.274329		0.177419	0.291883	0.249285		0.28	0.4032	0.321915
3943703	TGCAGATCTGTGGAGGTGCACGGCACGGGCGCGCGGAGGGCCCG	2B	84.6299	0.263736	0.388359	0.312948		0.2	0.32	0.2688		0.423077	0.488166	0.369013
1265689	TGCAGCGGTTCACGGCGGAGGCGGACTGCCACCATGGGCAGCGGCAGTCAAGGAAGGTATCCGTCACAA	2B	79.0192	0.413793	0.485137	0.367458		0.419355	0.486993	0.368412		0.4	0.48	0.3648
1238926	TGCAGCGATGTAGGCAGTGGACTGCAACCACGCAAGCCATAGACAGGAGGAAGTACCG	2B	78.7635	0.478261	0.499055	0.374527		0.454545	0.495868	0.372925		0.461538	0.497041	0.373516
3533801	TGCAGATATGTCGAGCTTTGGAGGGAATGCTGGGGGCCG	2B	78.6469	0.390805	0.476153	0.362792		0.435484	0.491675	0.370803		0.28	0.4032	0.321915
2294753	TGCAGATCTCGACCAAGCTGCCCCCTCGAACGAAGCCTGCCCGCCTCACCG	2B	78.5466	0.358696	0.460066	0.354236		0.287879	0.410009	0.325955		0.461538	0.497041	0.373516
1270278	TGCAGACAGATCCCACGAGACCAGGCTAGTTTACATGTGAATCGATGGAACGTTCTCCG	2B	78.3111	0.139535	0.24013	0.211299		0.131148	0.227896	0.201927		0.16	0.2688	0.232673
1218507	TGCAGAAAAAGCTATATACTCGCACGCACGTAGCCTATTATAAATTTTGCACGCCCCG	2B	78.4459	0.380952	0.471655	0.360426		0.316667	0.432778	0.339129		0.458333	0.496528	0.373258
1109600	TGCAGCCCTGGCCTACAATCAGTATTCAGTTTCAGTTTCTTCTGCAAAAATAAACTGGGCTTTACTGAT	2B	78.8431	0.311111	0.428642	0.336775		0.230769	0.35503	0.292007		0.48	0.4992	0.3746
1233877	TGCAGGCTAAAAGTTAAGCAAGCTATTTAAAGGATTTTCATCAGTGCAGGACCG	2B	78.8606	0.307692	0.426036	0.335282		0.242424	0.367309	0.299851		0.48	0.4992	0.3746
3957843	TGCAGGGTTCGGTTTGGTGTTGCGTGATCGGCTGATCGCCCG	2B	78.8606	0.326087	0.439509	0.342925		0.246154	0.371124	0.302258		0.481481	0.499314	0.374657
1143841	TGCAGCCGCCCGAGGACGAGGAAGAGCCCGAGCAGGGGCTCTGCCTCCG	2B	-	0.431818	0.490702	0.370308		0.467742	0.497919	0.373957		0.192308	0.310651	0.262399
4394896	TGCAGGAGAACAACGACGCGATTGGGTCGACTTCCG	2B	78.6345	0.494253	0.499934	0.374967		0.492063	0.499874	0.374937		0.5	0.5	0.375
1242726	TGCAGGCGATGGCCACTCCCAAAGGGAGGCGGAGAGGCAATCCACGACTGACTAGCTGGCGGTGCCCCT	2B	78.8606	0.296703	0.417341	0.330254		0.230769	0.35503	0.292007		0.461538	0.497041	0.373516
1112755	TGCAGGGTCGGTTCATCACCCACCACGACAACAGGCTGAAGCAACGCATCTCCG	2B	102.707	0.0645161	0.120708	0.113422		0.0151515	0.0298439	0.0293986		0.185185	0.301783	0.256247
1248435	TGCAGCTGCGTCACGGTGACCTTCCTGAGGCTGGCGAACCTGCGCGAGTACGGGTTGATCGTCCACTCG	2B	83.138	0.159091	0.267562	0.231767		0.0615385	0.115503	0.108832		0.434783	0.491493	0.370711
1671729	TGCAGCCTAGATCCAGCCAGGCGGCCGCATGCGGGCAGGACACCGCCTCACTAGCACCG	2B	-	0.0549451	0.103852	0.0984596		0.0153846	0.0302959	0.0298369		0.153846	0.260355	0.226463
4408953	TGCAGGGCCTTGTGCCGCTAGCCCTTTGGGCGGATCTGAGTAGACCG	2B	-	0.0555556	0.104938	0.0994323		0.0153846	0.0302959	0.0298369		0.16	0.2688	0.232673
1094571	TGCAGGATGGGTATATATGGGGGCACGGAGCACGGCAACCCTATTATTGGTGCACTGGCGGCCAGGAAA	2B	78.8606	0.366667	0.464444	0.35659		0.292308	0.413728	0.328142		0.44	0.4928	0.371374
1095403	TGCAGGGTGGGTATATATGGGCGAACGGAGCACGGCAACCCTATTATTGGTGCACTGGCGGCCAGGAAA	2B	78.8606	0.351648	0.455984	0.352023		0.287879	0.410009	0.325955		0.48	0.4992	0.3746
1108931	TGCAGAGTGCAGACCAAGCCATTGTCTGGGTAGTATACATGCCATGTCCGACTTGCACCCG	2B	78.3111	0.360465	0.46106	0.354772		0.375	0.46875	0.358887		0.318182	0.433884	0.339757
3946214	TGCAGGCAGATCTCCCTTGCTGTCGCTAGCCTCCG	2B	78.3111	0.337079	0.446913	0.347048		0.369231	0.465799	0.357315		0.25	0.375	0.304688
3946208	TGCAGACGGTGGTGGTGACCACCAAGTGGGAGACGTTCGACAACAGCCCCCG	2B	80.1424	0.393258	0.477212	0.363347		0.444444	0.493827	0.371895		0.269231	0.393491	0.316073
5331868	TGCAGCCCGATGCCGTTGTACATGGCGGCGGTGGAGGCGGCGGCGCCG	2B	78.3111	0.322581	0.437045	0.341541		0.363636	0.46281	0.355713		0.222222	0.345679	0.285932
2276799	TGCAGAAAAGCTGGAGCGAGTGAGACGATGGTCGCCCCTCGACTCGAGTCAGACTTCTCTTCACCGTCA	2B	80.385	0.465116	0.497566	0.37378		0.442623	0.493416	0.371686		0.48	0.4992	0.3746
1094180	TGCAGCAGGAGCAGCAGCAGGGCTCCGCAGGAGAACCTCCCCCCGCCTCCG	2B	87.2863	0.252747	0.377732	0.306391		0.046875	0.0893555	0.0853633		0.259259	0.384088	0.310326
1130127	TGCAGCAGGAGCAGCAGCAGGGCGCCGCAGGAGAACCTCCCCCCGCCTCCTGCGAAGCGCCG	2B	80.1489	0.418605	0.48675	0.368287		0.419355	0.486993	0.368412		0.416667	0.486111	0.367959
4007906	TGCAGCAGGAGCAGCAGCAGGGCGCCGCAGGAGAACCTCCCCCAGCCTCCG	2B	80.6371	0.307692	0.426036	0.335282		0.375	0.46875	0.358887		0.148148	0.252401	0.220548
1299111	TGCAGAACGAGCTGTCTCTGCACGCACTCAAGCTGCAAAACATATATCATGTACTCCG	2B	79.1812	0.430233	0.490265	0.370085		0.419355	0.486993	0.368412		0.458333	0.496528	0.373258
1159323	TGCAGGGCTGCACAACCTTCCATCCCTGAAGAGTTTGAAGGTAGATGGGTCTAGGGGCATCTCAAGGCT	2B	79.8157	0.0952381	0.172336	0.157486		0.0166667	0.0327778	0.0322406		0.291667	0.413194	0.32783
1234491	TGCAGGGGGACGGACCGTGATGGCATGTGCATCTACGTGGTGGAACAATGCATGCACGTGATGTGGGAG	2B	79.9177	0.21978	0.342954	0.284145		0.25	0.375	0.304688		0.148148	0.252401	0.220548
1745492	TGCAGGAGCGTCGCTCTTCCCCGCCGCTCGGCCGACCAGACCGTGACGGTCTCGGGTGGCGCCTGCCGA	2B	-	0.26087	0.385633	0.311277		0.323077	0.437396	0.341739		0.111111	0.197531	0.178022
1261828	TGCAGAGCTTCTCCTATCGCCACCCGCCTCCGTTCGTCGGAGCCCCAAGCACCGCCGCCGTAGAATGTC	2B	80.8112	0.0795455	0.146436	0.135714		0.031746	0.0614764	0.0595868		0.2	0.32	0.2688
5324327	TGCAGGGAGGAATAGACGCCTAATAGGGGTGAGGCAGCGGCCGTGGGGGGAGTGGGCAGCCG	2B	82.2512	0.4	0.48	0.3648		0.40625	0.482422	0.366056		0.384615	0.473373	0.361332
2299734	TGCAGCTCCCGCAGCTCGACGCCGTCCGCGGCCGCCTCCGCGAAGTCCACGCCGCGGCCGCTGCACAGC	2B	78.4459	0.325843	0.439338	0.342829		0.34375	0.451172	0.349394		0.28	0.4032	0.321915
4002603	TGCAGTAGTCGAGGTCGTCGACCACATCGTCGGCTTCGTAGAGCAAGTCCTTGAGGCGAGCGAGCGACC	2B	79.8149	0.119565	0.210539	0.188375		0.136364	0.235537	0.207798		0.0769231	0.142012	0.131928
1228250	TGCAGGCCGTTGTTGACGATCCTAGCTAGCGCTTGGAAGTGGATGTGCAGCTGCCG	2B	75.1267	0.228261	0.352316	0.290253		0.261538	0.386272	0.311669		0.148148	0.252401	0.220548
1266142	TGCAGGGTCACACGGGAGTGGTACTGGCGGCCGACGGGATGGAGGACCGCCG	2B	-	0.41573	0.485797	0.367798		0.390625	0.476074	0.362751		0.48	0.4992	0.3746
3034249	TGCAGGTTCGTGACATACAAGTCGCTTATGTATTTAGCCG	2B	79.9468	0.0952381	0.172336	0.157486		0.05	0.095	0.0904875		0.208333	0.329861	0.275457
2322394	TGCAGTACGAGTACTTCGAGGAGAACCTCGAGAACAAGAGCGACCTCCTCCTTGAGTCTAACCCGTTCA	2B	82.3993	0.48913	0.499764	0.374882		0.439394	0.492654	0.3713		0.307692	0.426036	0.335282
4536975	TGCAGCGCCGCCCTCCTGGACGACGTCTGGTCCGCGATCCTCTGCCGCCGCCG	2B	-	0.0786517	0.144931	0.134429		0.0625	0.117188	0.110321		0.12	0.2112	0.188897
1097392	TGCAGCGCCGCGCTCCTGGACGACGTCTGGTCGGCGATCCTCTGCCGCCGCCG	2B	-	0.0869565	0.15879	0.146183		0.0606061	0.113866	0.107383		0.153846	0.260355	0.226463
3961146	TGCAGCAGTTCCTCCGATGCAAGCGTTGGCTGCCGTCACCG	2B	81.1986	0.0869565	0.15879	0.146183		0.0615385	0.115503	0.108832		0.148148	0.252401	0.220548
4003788	TGCAGCCAGACCATGCGGGCCCAGCCCGTGGCCCTCTAGTCCG	2B	81.2546	0.168539	0.280268	0.240993		0.0634921	0.118922	0.11185		0.423077	0.488166	0.369013
4405196	TGCAGCTCCCCACGCGGGTCCATGATCCTCGCGAGGCAGAGTGTCTCTAGCGACGCCATGGTCATGGCC	2B	95.5199	0.108696	0.193762	0.17499		0.0461538	0.0880473	0.0841712		0.259259	0.384088	0.310326
3532904	TGCAGGTTCTTCTCCCCCCACCGTCGACGGCACTCCTCTATAGCTCCACCCCATTCCG	2B	-	0.0930233	0.16874	0.154503		0.0677966	0.1264	0.118412		0.148148	0.252401	0.220548
1120855	TGCAGTCAACTGCTCATCCCCTAAACTTGTGGAGAAAAATGACTGCTCATCCCG	2B	84.6153	0.4	0.48	0.3648		0.5	0.5	0.375		0.153846	0.260355	0.226463
1117435	TGCAGTCTTCTGTCAACGTATGTCTATGGCATTGCATGTTTCTCAGAACTATTGTGCCTCCCTGTGGAG	2B	80.0588	0.23913	0.363894	0.297685		0.166667	0.277778	0.239198		0.423077	0.488166	0.369013
1268480	TGCAGGCCCTTTGTCTCTATCATGCTTAGCGTGAACTTGGCTCTCACCTCTTTGTCTTTGCCGAGGTAC	2B	79.449	0.282609	0.405482	0.323274		0.212121	0.334252	0.27839		0.461538	0.497041	0.373516
1092733	TGCAGGCCCTTTGTCTCTATCATGCTCAGCGTGAACTTGGCTCTCACCTCTTTGTCTTTGCGGAGGTAG	2B	80.6205	0.255556	0.380494	0.308106		0.2	0.32	0.2688		0.4	0.48	0.3648
2277852	TGCAGCTCCATCGTGGTCGTCGTCCTCGCTGCCCGTGGAAGCGATCAGCTCGAGTGATCCAGCGGTGTA	2B	82.3993	0.0581395	0.109519	0.103521		0.0645161	0.120708	0.113422		0.0416667	0.0798611	0.0766722
4992300	TGCAGCAGAGCCTGGCGGGCAGTGGGCTATTTGGCTTACATGTGCCCG	2B	81.2546	0.455556	0.496049	0.373017		0.412698	0.484757	0.367262		0.444444	0.493827	0.371895
4008493	TGCAGAACTCGACGCTGCACGAATGGATGATCGCCG	2B	81.9355	0.211111	0.333086	0.277613		0.142857	0.244898	0.21491		0.37037	0.466392	0.357631
1254590	TGCAGTGCAGCCATTTTCAAGTTCTACCACCGACGCGCAGCATATGTCCCAAGCTAGTGACCG	2B	80.6205	0.151163	0.256625	0.223697		0.1	0.18	0.1638		0.269231	0.393491	0.316073
1082310	TGCAGTTTAGTGTGCAAAATGGCCAGGGCACTTTCACACGCTCCACCAGTCTAACCG	2B	82.3993	0.191011	0.309052	0.261295		0.107692	0.192189	0.173721		0.416667	0.486111	0.367959
[truncated: 5,906 more rows]
