# Supplementary material for: Characterization of molecular diversity and genome-wide association study of stripe rust resistance at the adult plant stage in Northern Chinese wheat landraces
Source: BMC Genet. 2019 Mar 26;20:38. doi: 10.1186/s12863-019-0736-x (PMC6434810; doi:10.1186/s12863-019-0736-x)
Supplement: Supplementary file 5 — Distribution of resistance-associated alleles of significant markers (P < 0.001) in the diversity panel. (XLSX 23 kb) [file 12863_2019_736_MOESM5_ESM.xlsx]

## Sheet: Additional file 5
Additional file 5 Distribution of resistance-associated alleles of significant markers (P＜0.001) in the diversity panel
Marker names:	1254926	1112673	1131042	7491774	3027061	1201570	990726	3026448	4406922	wmc410-3	barc172-7	6026919	3533933	3385066	1270827	1099801	1204251	1695635	3955268	gwm169-4	gwm169-9	3025054	1074322	cfd95-2	5010940	995958	1095389	993762	4004033	Resistance alleles	BLUE_IT	BLUE_DS
QTL names:	QYr.sicau-4A.1	QYr.sicau-5B.5	QYr.sicau-6A.3	QYr.sicau-7D.1	QYr.sicau-5B.1	QYr.sicau-5B.4	QYr.sicau-6A.2	QYr.sicau-7D.2	QYr.sicau-7D.2	QYr.sicau-5B.3	QYr.sicau-3B.2	QYr.sicau-3A	QYr.sicau-4A.2	QYr.sicau-6A.2	QYr.sicau-7D.3	QYr.sicau-5A.1	QYr.sicau-5B.2	QYr.sicau-1B	QYr.sicau-4A.3	QYr.sicau-6B	QYr.sicau-3B.1	QYr.sicau-3B.3	QYr.sicau-5A.2	QYr.sicau-5D	QYr.sicau-6A.1	QYr.sicau-6A.3	QYr.sicau-6D	Qyr.sicau-7B	QYr.sicau-6B
Resistance allelea	1	0	0	1	1	0	0	1	1	1	0	1	1	1	0	0	1	1	0	0	1	1	1	0	1	0	0	0	1
genotype	Allele distribution in the diversity panelb
AS661694	S	R	S	S	R	S	S	S	S	S	R	R	S	S	S	S	S	S	S	NA	NA	S	R	S	S	S	S	S	S	5	4	51
AS661804	S	R	R	S	S	NA	R	S	S	S	R	S	S	S	S	S	S	S	S	NA	NA	R	R	S	S	S	S	S	NA	6	5.75	80
AS661067	S	NA	R	S	R	S	S	R	S	S	R	NA	S	S	S	S	S	S	S	NA	NA	S	R	S	S	S	R	R	S	7	6	91
AS661109	S	R	R	S	R	S	S	R	S	S	NA	R	NA	NA	NA	S	R	S	S	S	S	S	R	S	S	R	S	S	S	8	5.25	42.25
AS661241	S	R	S	S	R	S	R	R	S	S	R	S	S	S	S	S	S	S	S	NA	NA	S	S	S	S	R	R	R	R	9	3	6.25
AS661243	S	S	R	S	R	S	R	R	S	S	S	R	S	S	S	S	S	S	S	NA	NA	S	R	S	S	R	R	R	S	9	5.75	86.6667
AS661800	S	R	S	S	S	S	S	R	S	S	R	S	S	S	S	S	S	R	R	R	S	S	R	S	S	NA	R	R	S	9	5.75	62.25
AS661114	S	R	S	S	R	NA	R	R	S	S	R	S	R	R	R	S	S	S	S	NA	NA	S	R	S	S	S	S	S	S	9	5.5	68
AS661096	S	R	R	S	R	S	R	R	S	S	S	S	NA	R	R	S	S	S	R	R	S	S	S	S	S	R	S	S	S	10	6	87.5
AS661264	S	R	R	S	R	NA	R	R	S	S	S	R	S	S	S	S	R	S	S	R	S	S	R	S	S	S	R	R	S	11	5.75	85
AS661886	S	R	R	S	R	S	R	S	S	S	R	S	R	R	R	S	S	R	R	R	S	S	S	S	S	R	S	S	S	12	4	56.5
AS661028	S	R	R	S	R	S	S	R	S	S	R	S	R	R	R	S	S	S	NA	R	S	NA	R	S	S	R	R	R	S	13	5	23.75
AS661267	R	R	R	S	R	S	R	NA	S	S	R	S	R	R	R	S	S	NA	R	R	R	S	S	S	S	R	S	S	S	13	5	41.25
AS661286	S	R	S	S	S	R	S	R	S	S	R	S	R	R	R	S	S	S	R	R	S	R	S	S	S	R	R	R	S	13	4.25	37.75
AS661303	S	S	S	S	R	S	S	R	S	R	R	S	R	R	R	S	S	S	R	R	S	S	S	S	S	R	R	R	R	13	4	38.625
AS661081	S	R	S	S	R	S	S	R	S	S	R	S	R	NA	R	S	S	R	R	R	S	R	S	S	S	R	R	R	S	13	6	70.5
AS661115	S	S	R	S	S	S	R	R	S	S	R	NA	R	R	R	S	R	S	R	S	S	S	S	S	S	R	R	R	S	12	5.75	69.5
AS661260	S	R	S	S	S	S	S	R	S	R	R	R	R	R	R	S	S	R	R	R	S	S	R	S	S	R	S	S	R	14	2.66667	26.6667
AS661066	S	R	R	S	R	R	R	R	S	S	S	S	R	NA	R	S	S	R	R	R	S	S	S	S	S	R	R	R	S	14	5	61.75
AS661083	S	R	R	S	R	R	R	S	S	S	S	S	NA	NA	R	S	R	R	R	R	S	R	S	S	S	R	R	R	S	14	5.75	79
AS661693	R	R	S	S	S	S	R	R	S	S	R	S	R	R	NA	NA	S	S	S	R	S	R	R	S	S	R	R	R	R	14	3.25	3.33333
AS661108	S	R	S	S	R	S	R	S	S	S	NA	S	R	R	R	S	S	R	R	R	S	R	S	S	S	R	R	R	S	13	5.25	62.5
AS661833	S	R	R	S	R	S	R	R	S	S	R	S	R	R	R	S	S	R	R	R	S	R	S	S	S	R	S	S	S	14	5.75	53.25
AS661018	S	R	R	S	S	R	R	R	S	S	R	S	R	R	R	S	S	R	R	R	S	S	S	S	S	R	R	R	S	15	4.75	56
AS661024	S	R	R	S	R	R	R	R	S	S	S	S	R	R	R	S	S	R	R	R	S	S	S	S	S	R	R	R	S	15	5.5	68
AS661259	S	R	R	S	R	S	R	R	S	S	S	S	R	R	R	S	S	R	R	R	R	S	S	S	S	R	R	R	S	15	5.75	64.125
AS661297	R	R	S	S	R	S	R	S	S	R	R	S	R	R	R	NA	S	S	R	R	S	S	S	S	S	R	R	R	R	15	4.25	38.75
AS661035	S	R	R	S	S	R	R	R	S	S	R	S	R	R	R	S	S	R	R	R	S	S	S	S	S	R	R	R	S	15	4.5	27.75
AS661332	S	R	R	S	NA	S	R	NA	S	S	R	R	R	R	R	S	NA	R	R	R	S	NA	NA	S	S	R	R	R	R	15	3	1
AS661046	S	R	NA	R	NA	R	R	NA	R	S	R	S	R	R	R	S	R	R	R	S	S	S	S	S	S	R	R	R	S	15	4.75	27
AS661007	S	R	R	S	S	R	R	S	S	S	R	S	R	R	R	S	R	R	R	R	S	S	S	S	S	R	R	R	S	15	4.75	30
AS661695	S	R	R	S	R	S	R	R	S	S	R	S	R	R	R	S	S	S	R	R	S	S	S	S	S	R	R	R	R	15	3.75	19.0625
AS661097	S	R	R	S	R	S	R	R	S	S	S	S	R	R	R	S	R	R	R	R	R	NA	S	S	S	R	S	S	R	15	5.25	53.25
AS661103	S	R	S	S	R	S	R	R	S	S	R	R	R	R	R	S	R	S	R	R	S	NA	S	S	S	R	R	R	S	15	3.5	27.75
AS661806	S	R	S	S	R	S	R	R	S	S	R	R	R	R	R	S	S	NA	R	R	S	R	S	S	S	R	R	R	S	15	3.75	31.75
AS661112	S	R	NA	S	R	R	R	R	S	S	R	S	R	R	R	S	R	R	R	R	S	R	S	S	S	R	S	S	S	15	5.75	60.5
AS661116	S	R	R	S	R	S	R	R	S	S	R	S	R	R	R	S	S	NA	R	R	S	R	S	S	S	R	R	R	S	15	6	74.5
AS661016	S	R	S	S	R	R	R	R	S	S	R	S	R	R	R	S	S	R	R	R	S	S	S	S	S	R	R	R	S	15	5.5	61
AS661005	S	R	R	S	R	S	R	R	S	S	R	S	R	R	R	S	S	R	R	R	S	S	S	S	S	R	R	R	S	15	4.5	27.5
AS661017	S	R	R	S	R	S	R	R	S	S	R	S	R	R	R	S	S	R	R	R	S	S	S	S	S	R	R	R	S	15	4.5	37.25
AS661265	S	R	R	S	R	R	R	S	S	S	R	R	R	R	R	S	S	NA	R	R	S	R	S	S	S	R	R	R	S	16	4.5	41
AS661304	R	S	R	NA	R	S	R	S	R	R	R	S	R	R	R	S	S	S	R	R	S	S	S	S	S	R	R	R	R	16	2.25	1.25
AS661305	S	R	S	S	R	S	R	R	S	R	R	R	NA	R	R	S	S	NA	R	R	S	R	S	S	S	R	R	R	R	16	3.75	15.25
AS661039	S	R	R	S	R	R	R	R	S	S	R	S	R	R	R	S	S	R	R	R	S	S	S	S	S	R	R	R	S	16	4.25	37.75
AS661056	S	R	R	S	R	S	R	R	S	S	R	S	R	NA	R	S	R	R	R	R	S	R	S	S	S	R	R	R	S	16	4.5	49.25
AS661009	S	R	R	S	R	R	R	R	S	S	R	S	R	R	R	S	R	R	R	S	S	S	S	S	S	R	R	R	S	16	5.5	65
AS661110	S	R	R	S	R	R	R	S	S	S	S	R	R	R	R	S	S	R	R	R	S	S	S	S	S	R	R	R	S	15	4.75	43.5
AS661824	S	S	R	S	R	R	R	R	S	S	R	S	R	R	R	S	S	R	R	S	S	R	R	S	S	R	R	R	S	16	5.75	65
AS661832	S	R	S	S	R	S	R	R	S	S	R	S	R	R	R	NA	S	R	R	R	S	R	S	R	S	R	R	R	S	16	3.25	10
AS661850	S	R	R	S	S	R	R	R	S	S	R	R	R	R	R	S	R	R	R	R	S	NA	S	S	S	R	S	S	S	15	3	4.5
AS661244	S	R	R	S	S	S	R	R	S	S	R	R	R	R	R	S	R	R	R	R	S	NA	S	S	S	R	R	R	S	16	4	18.75
AS661268	S	R	S	S	S	R	R	R	S	S	R	S	R	R	R	S	R	R	R	R	S	R	S	S	S	R	R	R	S	16	4	10.3333
AS661287	S	R	R	S	R	R	R	R	S	S	R	S	R	R	R	S	S	R	R	R	S	R	S	S	S	R	R	R	S	17	5.25	37.5
AS661006	S	R	R	S	R	R	R	R	S	S	R	S	R	R	R	S	R	R	R	R	S	S	S	S	S	R	R	R	S	17	5	55.75
AS661335	R	R	R	S	R	S	R	R	S	S	R	S	R	R	R	S	S	R	R	R	S	R	S	S	S	R	R	R	S	17	5.5	56.75
AS661065	S	R	R	S	R	R	R	R	S	S	S	S	R	R	R	S	R	R	R	R	S	S	S	S	S	R	R	R	S	16	5.5	61.5
AS661094	S	R	R	S	R	S	R	R	NA	S	R	S	NA	NA	R	S	R	R	R	R	S	R	S	R	S	R	R	R	S	16	2.75	5.33333
AS661104	S	R	R	S	R	R	R	R	S	S	R	S	R	R	R	S	S	R	R	R	S	S	S	S	S	R	R	R	S	16	5	36.5
AS661107	S	R	R	S	R	R	R	R	S	S	R	S	R	R	R	S	S	R	R	R	R	R	S	S	S	R	S	S	S	16	4.5	41.5
AS661111	S	R	R	S	R	S	R	R	S	S	R	S	R	R	R	S	R	R	R	R	S	R	S	S	S	R	R	R	S	17	5.75	65.25
AS661825	R	R	S	S	R	R	R	R	S	S	R	R	R	R	R	S	S	R	R	R	S	S	S	S	S	R	R	R	S	17	5.75	63
AS661013	S	R	R	S	R	R	R	R	S	S	R	S	R	R	R	S	R	R	R	R	S	S	S	S	S	R	R	R	S	17	5.75	62
AS661249	S	R	S	S	R	S	R	R	S	R	R	S	R	R	R	S	R	R	R	R	S	R	S	S	S	R	R	R	R	18	3.75	14.75
AS661263	R	R	S	S	R	S	R	R	S	S	R	R	R	R	R	S	R	R	R	R	R	S	S	S	S	R	R	R	S	18	3.75	13
AS661306	R	R	S	R	R	NA	R	R	R	R	R	S	R	R	R	S	S	S	R	R	S	S	S	S	S	R	R	R	R	18	3	9
AS661338	R	R	S	S	R	S	R	R	S	S	R	R	R	R	R	S	R	R	R	R	S	NA	S	S	R	R	R	R	S	18	4	27
AS661053	S	R	R	S	R	R	R	R	S	S	R	S	R	R	R	S	R	R	R	R	S	R	S	S	S	R	R	R	S	18	4.25	15.25
AS661054	R	R	R	S	R	R	R	R	S	S	R	S	R	R	R	S	S	R	R	R	S	R	S	S	S	R	R	R	S	18	4	16.6667
AS661099	S	R	R	S	R	S	R	R	S	S	R	S	R	R	R	S	R	R	R	R	S	R	S	S	S	R	R	R	S	17	5.5	59
AS661810	S	R	S	S	R	R	R	R	S	S	R	S	R	R	R	S	R	R	R	R	S	R	S	S	S	R	R	R	R	18	3	12.75
AS661837	S	R	S	S	R	R	R	R	S	R	R	S	R	R	R	S	S	R	R	R	S	R	S	S	S	R	R	R	R	18	3.5	9.5
AS661011	R	R	R	S	R	R	R	R	S	S	R	S	R	R	R	S	S	R	R	R	S	S	S	S	S	R	R	R	R	18	3	12.5
AS661012	S	R	R	S	R	R	R	R	S	S	R	S	R	R	R	NA	R	R	R	R	S	S	S	S	S	R	R	R	S	17	4	23.5625
AS661246	R	R	R	S	S	S	R	R	S	R	R	R	R	R	R	S	S	S	R	R	R	R	S	S	R	R	R	R	S	19	4.25	37.5
AS661250	R	R	R	S	R	R	R	R	S	R	R	S	R	R	R	S	S	R	R	R	S	R	S	S	S	R	R	R	S	19	3.25	4.875
AS661251	S	R	R	S	R	S	R	R	S	S	R	R	R	R	R	S	R	R	R	R	R	R	S	S	S	R	R	R	S	19	5.75	64
AS661266	S	R	R	S	R	S	R	S	S	S	R	R	R	R	R	R	S	R	R	R	S	R	S	S	S	R	R	R	R	18	3.5	20
AS661270	R	R	R	S	R	S	R	R	S	S	R	R	R	R	R	S	S	R	R	R	R	R	S	S	S	R	R	R	S	19	5	49.5
AS661289	S	R	R	S	R	R	R	R	S	S	R	S	R	R	R	R	R	R	R	R	S	R	S	S	S	R	R	R	S	19	4	45.75
AS661295	S	R	R	R	R	S	R	NA	R	R	R	R	R	R	R	S	S	R	R	R	S	S	S	S	S	R	R	R	R	19	2	1.5
AS661102	R	R	R	NA	R	S	R	S	R	S	R	S	R	R	R	S	S	R	R	R	R	R	S	R	S	R	R	R	S	19	4.5	41.75
AS661847	S	R	R	S	R	S	R	R	S	R	R	S	R	R	R	S	R	R	R	R	S	R	S	S	S	R	R	R	R	19	4.5	27.25
AS661262	S	S	R	S	R	S	R	NA	R	R	R	R	R	R	R	R	S	R	R	R	S	R	S	R	S	R	R	R	S	19	2.25	3.5
AS661290	R	R	S	R	S	S	R	R	R	R	R	R	R	R	R	NA	S	S	R	R	S	R	S	R	S	R	R	R	R	20	2.25	2.5
AS661293	S	R	R	R	R	S	R	R	R	R	R	R	NA	R	R	S	S	R	NA	R	R	R	S	S	S	R	R	R	R	20	2.5	3.75
AS661302	S	R	R	R	R	S	R	R	R	R	R	R	R	R	R	S	S	R	R	R	S	S	S	S	S	R	R	R	R	20	2.25	0.333333
AS661334	S	R	R	S	R	S	R	R	S	S	R	R	R	R	R	S	R	R	R	R	R	R	S	S	R	R	R	R	S	20	3	3.33333
AS661337	R	R	R	S	R	S	R	R	S	S	R	R	R	R	R	R	R	S	R	R	S	S	S	S	R	R	R	R	S	19	2.5	2.75
AS661333	R	R	NA	S	R	S	R	R	S	S	R	R	R	R	R	R	R	S	R	R	S	R	S	S	R	R	R	R	R	20	2.66667	2.75
AS661692	R	R	S	S	R	R	R	R	R	R	R	S	R	R	R	R	S	R	R	R	R	S	S	S	S	R	R	R	R	21	2	1.25
AS661010	S	R	R	R	R	R	R	R	R	S	R	S	R	R	R	NA	R	R	R	R	S	R	S	S	S	R	R	R	NA	20	3.25	26.5
AS661840	S	R	R	S	R	R	R	R	NA	R	S	NA	R	R	R	NA	R	R	R	R	S	R	R	S	R	R	R	R	R	21	1.5	0
AS661298	R	S	R	R	R	R	R	NA	R	R	R	R	R	R	R	R	S	R	R	R	R	S	S	S	S	R	R	R	R	22	2	0
aDArT marker allele that is associated with a decreased disease score (0/1)
bR=Allele associated with resistance, S=Allele associated with susceptibility; NA= no marker score for this genotype
The accessions with stable resistance are marked red
