# Supplementary material for: Characterization of molecular diversity and genome-wide association study of stripe rust resistance at the adult plant stage in Northern Chinese wheat landraces
Source: BMC Genet. 2019 Mar 26;20:38. doi: 10.1186/s12863-019-0736-x (PMC6434810; doi:10.1186/s12863-019-0736-x)
Supplement: Supplementary file 6 — The details of QTL and Yr genes located on the integrated map. (XLSX 30 kb) [file 12863_2019_736_MOESM6_ESM.xlsx]

## Sheet: 1B
Codea	Geneb	Chrom.	Marker 1	Marker 2	References
1B-1	QYr.cau-1BS_AQ24788-53	1BS	Xgwm374	Xbarc194	Quan et al. 2013
1B-2	QYrco.wpg-1B.1_Coda	1BS	XIWA4754	XIWA2547	Case et al. 2014
1B-3	IWA6489_APR	1B	XIWA6489	NDc	Zegeye et al. 2014
1B-4	QYr.wpg-1B.1_IWA4715	1B	XIWA4715	ND	Naruoka et al. 2015
1B-5	QYr.wsu-1B.1_IWA5963	1B	XIWA5963	ND	Bulli et al. 2016
1B-6	QYr.wpg-1B.2_IWA63	1B	XIWA63	ND	Naruoka et al. 2015
1B-7	QYr.caas-1BL.1RS	1RS	Xiag95	Xcfa21	Ren et al. 2012a
1B-8	QYrco.wpg-1B.2	1BS	Xbrac119	Xbarc137	Case et al. 2014
1B-9	QYr.wpg-1B.3_IWA7578	1B	XIWA7578	ND	Naruoka et al. 2015
1B-10	IWA6891_Seedling	1BS	XIWA6891	ND	Zegeye et al. 2014
1B-11	QYr.cim-1BSb	1BS	XwPt-6240	wPt-8168	Rosewarne et al. 2012
1B-12	QYrdr.wgp-1BL.1_gwm131	1BL	Xgwm131	ND	Hou et al. 2015
1B-13	QYr-1B_Sachem	1B	XwPt-3579	ND	Singh et al. 2013
1B-14	QYr.wsu-1B.2_IWA5915	1B	XIWA5915	ND	Bulli et al. 2016
1B-15	QYrex.wgp-1BL_Express	1BL	Xgwm631	Xgwm268	Lin and Chen 2009
1B-16	QPst.jic-1B	1B	Xwmc735	ND	Jagger et al. 2011
1B-17	QYr.sun-1B_CPI133872	1B	XwPt-1313	ND	Zwart et al. 2010
1B-18	QYr.sun-1B_Kukri	1B	XwPt-0202	Xbrac80	Bariana et al. 2010
1B-19	QYr.sun-1B_Wollaroi	1B	XwPt-1770	XwPt-4361	Bansal et al. 2014
1B-20	QYr.ucw-1B_IWA3892	1B	XIWA3892	ND	Maccaferri et al. 2015
1B-21	QYr.jic-1B_Guardian	1B	Xgwm259	Xgwm818	Melichar et al. 2008
1B-22	QYr.tam-1B_Quaiu	1BL	XwPt-668027	XcSLV46G22	Basnet et al. 2014b
1B-23	QYr.cim-1BL_Francolin#1	1BL	XcsLV46	XwPt-9028	Lan et al. 2014
1B-24	QYrdr.wgp-1BL.2_IWA8581	1BL	Xwmc830	Xgwm259	Hou et al. 2015
1B-25	QYr-1B_Saar	1BL	Xwmc719	Xhbe248	Lillemo et al. 2008
1B-26	QYr.cim-1BL	1BL	XcsLV46	Xgwm818	Rosewarne et al. 2012
1B-27	QYr.1BL-Attila	1BL	LTN2	XP35/M55	Rosewarne et al. 2008
	Yr9	1BS	Xgwm582	Xwgp4, Xwgp7, Xwgp8, Xwgp9	Macer 1975, Zeller 1973, Shi et al. 2001, Weng et al. 2005, McIntosh et al. 1995
	Yr10	1BS	E5_1100	Xpsp3000	Macer 1975, Metzger and Silbaugh 1970, Liu et al. 2014a
	Yr15	1BS	ND	Xwgp34/ Xgwm413/ Xbrac8	Gerechter Amitai et al. 1989, Mandoulakani et al. 2015, Murphy et al. 2009, Cheng et al. 2014
	Yr24	1BS	Xbarc187	Xgwm498	Li et al. 2006, Cheng and Chen 2014
	Yr26	1BL	CON6, CON7, CON8, CON9, CON10, CON11	Xgwm11, Xwe173, Xbarc181	Ma et al. 2001, Wang et al. 2008, Zhang et al. 2013
	Yr29	1BL	XBac24prot, Xwmc44	XBac17R, Xgwm44, XTG818, Xgwm259, Xgwm140	William et al. 2003, Rosewarne et al. 2006
	Yr64	1BS	Xgwm413	Xgdm33	Cheng et al. 2014
	Yr65	1BS	Xgwm18	Xgwm11	Cheng et al. 2014, Wang and Chen unpublished data
	YrAlp	1BS	Xwgp47	Xwgp48, Xgwm18	Lin and Chen 2007
	YrC142	1BS	Xwmc419	Xgwm273/Xbarc187	Wang et al. 2009
	YrChk	1BL	Xwmc44	Xgwm259	Liu et al. 2007
	YrExp1	1BL	Xwgp78	Xwmc631	Lin and Chen 2008
	YrH52	1BS	Xgwm273a/ Xgwm273b	Xgwm413/UBC212a/Nor1	Peng et al. 2000
	YrL693	1B	Xgwm273	Xwmc626	Huang et al. 2014
	YrMY41	1B	Xgwm18	Xwmc206	Ren et al. 2015a
	YrSM139-1B	1B	XSNP43	XgBRG	Zhang et al. 2016
	YrTr1	1BS	Xbarc8	XIWA2872	Feng and Chen unpublished, Chen and Line 1992, Chen et al. 1995
	YrV3	1B	Xgwm124	Xcfa2147	Hou et al. 2013
a The code corresponding to the black bar on the right of integrated map
b Names of QTL and Yr genes on the left of integrated map
c ND, not discover

## Sheet: 2D
Code	Gene	Chrom.	Marker 1	Marker 2	References
2D-1	QYr.caas-2DS_Libellula	2DS	Xcfd51	Xgwm261	Lu et al. 2009
2D-2	QYr.wpg-2D.1_IWA1939	2D	XIWA1939	ND	Naruoka et al. 2015
2D-3	QYr.cim-2DS	2DS	XwPt-9780	XwPt-3728	Lan et al. 2014
2D-4	QYr.caas-2DS.2_Lumai21	2DS	Xbarc168	Xwmc18	Ren et al. 2015c
2D-5	QYr.inra-2DS_CampRemy	2DS	Xgwm102	Xgwm539	Mallard et al. 2005
2D-6	QYr.ufs-2DS_Cappelle-Desprez	2DS	Xgwm102	XwPt-664520	Agenbag et al. 2012
2D-7	QYr.caas-2DL_Naxos	2DL	XwPt-6752	Xcfa47	Ren et al. 2012a, b, c
2D-8	QYr.wpg-2D.2_IWA6851	2D	XIWA6851	ND	Naruoka et al. 2015
2D-9	QYr.jic-2D_Guardian	2DL	Xgwm539	Xgwm349	Melichar et al. 2008
2D-10	QYr-2DL	2DL	Xgwm349	ND	Suenaga et al. 2003
2D-11	QPst.jic-2D	2DL	Xgpw8086b	Xgwm320	Jagger et al. 2011
2D-12	QYr.tam_2D_Quaiu	2DL	XwPt-667162	XwPt-667054	Basnet et al. 2014b
	Yr8	2A or 2D	ND	ND	Reiley and Johnson 1968, Friebe et al. 1996, McIntosh et al. 1995
	Yr16	2DS		Xgwm102-Xwmc18- Xwmc245-wPt-734322-wPt-664520	Worland andLaw 1986, Agenbag et al. 2012
	Yr37	2DL	ND	ND	Marais et al. 2005a
	Yr54	2DL	Xgwm301	ND	Basnet et al. 2014b
	Yr55	2DL	Xmag4089	Xmag3385	McIntosh communication and Bariana unpublished
	YrCK	2DS	Xgdm005	Xwmc190	Bariana et al. 2001
	YrH2020 YrHs	2DS	Xgwm445	Xgwm261	Liu et al. 2008, Li et al. 2012
	YrHRMSN-81	2DS	Xwgp_180bp	Xwmc453	Chen et al. 2013
	YrSM139-2D	2DS	ND	ND	Ren et al. 2006, Zhang et al. 2010

## Sheet: 3A
Code	Gene	Chrom.	Marker 1	Marker 2	References
3A-1	QYr-3A_Saar	3AS	Xstm844tcac	Xbarc310	Lillemo et al. 2008
3A-2	QYr.caas-3AS_IWB48450	3AS	Xkukri_c96747_274	Xkukri_rep_c102131_891	Liu et al. 2015
3A-3	QYrst.orr-3AL_Stephens	3AL	XwPt-1652	ND	Vazquez et al. 2012
3A-4	QYr.cau-3AL_AQ24788-83	3AL	Xwmc627	Xwmc624	Quan et al. 2013
3A-5	IWA8630_APR	3A	XIWA8630	ND	Zegeye et al. 2014
3A-6	IWA5849	3A	XIWA5849	ND	Jighly et al. 2015
3A-7	QYrdr.wgp-3AL_IWA6834	3AL	XIWA6834	ND	Hou et al. 2015
3A-8	QYr.wsu-3A_IWA3401	3A	XIWA3401	ND	Bulli et al. 2016
3A-9	QYr.cim-3A_Avocet	3AL	XwPt-6422	XwPt-7890	Rosewarne et al. 2012
	Yr76	3AS	Xwmc11	Xwmc532	Xiang et al. 2016
	YrHu	3AS	Xcfd79	XBG604577	Ma et al. 2016

## Sheet: 4A
Code	Gene	Chrom.	Marker 1	Marker 2	References
4A-1	QYr. wpg-4A.1_IWA1940	4A	XIWA1940	ND	Naruoka et al. 2015
4A-2	QYr.wsu-4A.1_IWA3981	4A	XIWA3981	ND	Bulli et al. 2016
4A-3	IWA3756_APR	4A	XIWA3756	ND	Zegeye et al. 2014
4A-4	QYr.wsu-4A.2_IWA3774	4A	XIWA3774	ND	Bulli et al. 2016
4A-5	IWA8475_APR	4A	XIWA8475	ND	Zegeye et al. 2014
4A-6	QYr-4A_Sachem	4A	ND	ND	Singh et al. 2013
4A-7	QYr.orr-4AL_Stephens	4AL	XwPt-9901	ND	Vazquez et al. 2012
4A-8	QYr.sgi-4A.2_Kariega	4A	Xs13m94B	Xs12m53B	Ramburan et al. 2004
4A-9	QYr.sig-4A.2	4AL	XwPt-0538	XwPt-1961	Prins et al. 2011
4A-10	QYrns.orz-4AL_wPt-6440	4AL	XwPt-6440	ND	Vazquez et al. 2015
4A-11	QYr.sgi-4A.1	4AL	Xgwm219	Xbarc78	Prins et al. 2011, Agenbag et al. 2014
4A-12	QYrid.ui-4A	4A	XwPt-6440	XwPt-2151	Chen et al. 2012a
4A-13	QYr.ucw-4A_IWA1034	4A	XIWA1034	ND	Maccaferri et al. 2015
4A-14	QYr.wsu-4A.3_IWA6697	4A	XIWA6697	ND	Bulli et al. 2016
4A-15	QYr.wsu-4A.4_IWA4651	4A	XIWA4651	ND	Bulli et al. 2016
4A-16	QYr.wsu-4A.5_IWA3422	4A	XIWA3422	ND	Bulli et al. 2016
4A-17	QYrtb.orz-4AL_wPt-1007	4AL	XwPt-1007	ND	Vazquez et al. 2015
	Yr51	4AL	sun104	Xowm45F3R3	Randhawa et al. 2014
	Yr60	4AL	Xwmc776	Xwmc219/ Xwmc313	Herrera-Foessel et al. 2015

## Sheet: 5A
Code	Gene	Chrom.	Marker 1	Marker 2	References
5A-1	IWA4767_APR	5A	XIWA4767	ND	Zegeye et al. 2014
5A-2	QYr.cau-5AS	5AS	Xcfa2250	Xwmc705	Quan et al. 2013
5A-3	QYr.cim-5AL	5AL	XwPt-733645	XwPt-4262	Lan et al. 2014
5A-4	IWA6949_APR	5A	XIWA6949	ND	Zegeye et al. 2014
5A-5	QYrtb.pau-5A	5AL	Xbarc151	Xcfd12	Chhuneja et al. 2008
5A-6	QYR5-5A	5A	Xfbb209	Xabg391	Boukhatem et al. 2002
5A-7	QYr.cim-5AL	5AL	XwPt-0373	XwPt-5231	Rosewarne et al. 2012
5A-8	QYr.caas-5AL.2	5AL	XwPt-1903	XwPt-3334	Ren et al. 2012a
5A-9	QYr.caas-5AL	5AL	Xwmc410	Xbarc261	Lan et al. 2010
5A-10	QYr.wsu-5A_IWA5002	5A	XIWA5002		Bulli et al. 2016
5A-11	QYr.ucw-5AL_PI610750	5A	Xwmc727	XwPt-9800	Lowe et al. 2011
5A-12	QYr.ucw-5A.1_IWA6988	5A	XIWA6988	ND	Maccaferri et al. 2015
5A-13	QYrns.orz-5AL_gwm291	5AL	Xgwm291	ND	Vazquez et al. 2015
5A-14	QYrdr.wgp-5AL_IWA2646	5A	XIWA2646	XIWA2558	Hou et al. 2015
	Yr48	5AL	Vrn-2A, BE495011, Xcfa2149, Xgpw2181a, Xwmc74, Xwmc410	Xwmc727, Xwms291	Lowe et al. 2011
	Yr34	5AL	ND	ND	Bariana et al. 2006

## Sheet: 5B
Code	Gene	Chrom.	Marker 1	Marker 2	References
5B-1	QYr.uga-5B_AGS2000	5B	XwPt-665267	Xgdm152	Hao et al. 2011
5B-2	QYr.cim-5BL_Chapio	5BL	Xgwm46	Xbarc74	Yang et al. 2013
5B-3	QYrPI192252.wgp-5BS	5BS	XIWA6910	Xgwm335	Lu et al. 2014
5B-4	QYr.wsu-5B_IWA5166	5B	XIWA5166	ND	Bulli et al. 2016
5B-5	QYr.ufs-5B_Cappelle Desprez	5B	XwPt-7114	Xbarc74	Agenbag et al. 2012
5B-6	QYr.tem-5B.1_Flinor	5B	Xbarc89	Xwms67	Feng et al. 2011
5B-7	QYr.inra-5BL.1_CampRemy	5BL	Xgwm639a	Xgwm639c	Mallard et al. 2005
5B-8	QYrdr.wgp-5BL.2_IWA6867	5BL	XIWA6867	XIWA6383	Hou et al. 2015
5B-9	QYrco.wpg-5B_Coda	5BL	XIWA5488	XwPt-6135	Case et al. 2014
5B-10	QYr.caas-5BL.1_Libellula	5BL	Xwmc415	Xwmc537	Lu et al. 2009
5B-11	QYr.jirc-5BL	5BL	Xwmc145	ND	Suenaga et al. 2003
5B-12	QYrns.orz-5BL_wPt-8285	5BL	XwPt-8285	ND	Vazquez et al. 2015
5B-13	QYrtb.orz-5BL_wPt-6105	5BL	XwPt-6105	ND	Vazquez et al. 2015
5B-14	IWA3002_Seedling	5B	XIWA3002	ND	Zegeye et al. 2014
5B-15	QRYr5B.1_IWA2565	5B	XIWA2565	ND	Jighly et al. 2015
5B-16	QYr.sun-5B	5B	XwPt-2707	XwPt-1733	Bariana et al. 2010
5B-17	QYr.caas-5BL.3_SHA3/CBRD	5BL	XwPt-8106	Xbarc275	Ren et al. 2012a
5B-18	QYr.tem-5B.2_Flinor	5B	Xwmc235	Xwms604	Feng et al. 2011
5B-19	QYr.caas-5BL.2_Libellula	5BL	Xbarc142	Xgwm604	Lu et al. 2009
5B-20	QYr.inra-5BL.2_CampRemy	5BL	Xgwm234	XDuPw115a	Mallard et al. 2005
5B-21	QYr.sun-5B_Wollaroi	5B	Xbarc142	XwPt-7804	Bansal et al. 2014
5B-22	QYrid.ui-5B	5B	X63541	Xbarc59	Chen et al. 2012a
5B-23	QYrdr.wgp-5BL.1_IWA6271	5BL	XIWA6271	ND	Hou et al. 2015
	Yr47	5BS	Xgwm234	Xcfb309	Bansal et al. 2011
	Yr74	5BL	1091695|F|0	00042510|F|0	Dracatos et al. 2016
	YrExp2	5BL	Xwgp81	Xwgp82	Lin and Chen 2008

## Sheet: 6A
Code	Gene	Chrom.	Marker 1	Marker 2	References
6A-1	QYr.uga-6AS_26R61	6AS	XwPt-671561	XwPt-7840	Hao et al. 2011
6A-2	QYr.wgp-6AS_Express	6AS	Xgwm334	Xwgp56	Lin and Chen 2009
6A-3	QYr.cim-6A_Avocet	6AS	XwPt-2573	XwPt-0959	Rosewarne et al. 2012
6A-4	QYr.nafu-6AL	6AL	Xwgp5471	Xwgp5576	Zhou et al. 2015
6A-5	QYr.caas-6AL_IWB39473_Zhong892	6AL	Xku_c45494_267	XBS00040166_51	Liu et al. 2015
6A-6	QRYr6A.1	6A	XIWA4949	ND	Jighly et al. 2015
6A-7	QYr.wpg-6A.1_IWA3023	6A	XIWA3023	ND	Naruoka et al. 2015
6A-8	QYr.cim-6AL	6AL	XwPt-733679	xwPt-733476	Lan et al. 2014
6A-9	QYr.ufs-6A	6A	XwPt-5550	Xpsps3152	Prins et al. 2011
6A-10	QYr-6A	6A	Xbarc3	XwPt-7063	Lillemo et al. 2008
6A-11	IWA7994_APR	6A	XIWA7994	ND	Zegeye et al. 2014
6A-12	QYr.6AL	6AL	Xgwm617	ND	William et al. 2006
6A-13	QYrpl.orr-6AL	6AL	X378849	ND	Vazquez et al. 2012
6A-14	QYr.wsu-6A_IWA8595	6A	XIWA8595	ND	Bulli et al. 2016
6A-15	QYrtb.orz-6AL_wPt-4229	6AL	XwPt-4229	ND	Vazquez et al. 2015
	YrHua	6AL	XPM14-301	XPM42-249	Cao et al. 2008
	yrLM168	6A	XR1	XR2	Feng et al. 2014
	Yr38	6A	ND	ND	Marias et al. 2006, 2010
	Yr42	6A	ND	ND	Marais et al. 2009

## Sheet: 6B
Code	Gene	Chrom.	Marker 1	Marker 2	References
6B-1	QYrdr.wgp-6BL.1_IWA3297	6BL	XIWA3297	ND	Hou et al. 2015
6B-2	QYr.ufs-6B_Kariega	6B	Xjs14m69E	XwPt-7745	Prins et al. 2011
6B-3	QYr.tam-6BS_TAM111	6BS	XwPt-3733	XwPt-4742	Basnet et al. 2014a
6B-4	QYr.caas-6BS.2_Naxos	6BS	Xwmc104	XwPt-0259	Ren et al. 2012a
6B-5	QYr.caas-6BS.3	6BS	Xwmc487	Xfcd13	Ren et al. 2012b
6B-6	QYr.wgp-6BS.2_Stephens	6BS	Xgwm132	Xgdm113	Santra et al. 2008
6B-7	QYr.sun-6B	6B	Xgwm518b	wPt-8183/Xgwm644	Bariana et al. 2010
6B-8	QYr-6BSC_Oligoculm	6BS	Xgwm935.1	ND	Suenaga et al. 2003
6B-9	QYr.wgp-6B.1_Stephens	6BS	Xbarc1169	Xgwm88	Santra et al. 2008
6B-10	QYr.caas-6BS_Pingyuan50	6BS	Xgwm361	Xbarc136	Lan et al. 2010
6B-11	QYrpi.vt-6BL	6BL	Xwmc756	XwPt-7935	Christopher et al. 2013
6B-12	QYr.wsu-6B.2_IWA4169	6B	XIWA4169	ND	Bulli et al. 2016
6B-13	QYr.6BL-Pavon	6BL	Xgwm58	Xgwm626	William et al. 2006
6B-14	QYr.inra-6B_Renan	6B	Xcdo270	Xgwm193	Dedryver et al. 2009
6B-15	QYrdr.wgp-6BL.2_IWA6420	6BL	XIWA6420	ND	Hou et al. 2015
6B-16	QYr.wsu-6B.1_IWA7257	6B	XIWA7257	ND	Bulli et al. 2016
6B-17	QYr.ucw-6B_IWA7257	6B	XIWA7257	ND	Maccaferri et al. 2015
6B-18	QYr.wpg-6B.1_IWA7257	6B	XIWA7257	ND	Naruoka et al. 2015
6B-19	QYr.wsu-6B.3_IWA349	6B	XIWA349	ND	Bulli et al. 2016
6B-20	QYr.cim-6BL_Pastor	6BL	XwPt-6329	XwPt-5176	Rosewarne et al. 2012
6B-21	QYr.wpg-6B.2_IWA3222	6B	XIWA3222	ND	Naruoka et al. 2015
	Yr78	6BS	XIWA7257	XIWA4408/Xwmc737	Dong et al. 2017
	YrLM168a	6BL	Xbarc146	Xwmc756	Feng et al. 2015
	Yr35	6BS	Xgwm191	Xcfd1	Dadkhodaie et al. 2011, Marias et al. 2005b
	Yr36	6BS	Xucw69/Xbrac101	Xucw129/Xucw148	Uauy et al. 2005, Fu et al. 2009

## Sheet: 6D
Code	Gene	Chrom.	Marker 1	Marker 2	References
6D-1	QYr.ufs-6D_Cappelle Desprez	6D	Xgwm325	Xbarc175	Agenbag et al. 2012
6D-2	QYr.ucw-6D_IWA167	6D	XIWA167	ND	Maccaferri et al. 2015
6D-3	QYr-6D_W-7984	6D	XBcd1510	XksuD27	Boukhatem et al. 2002
6D-4	IWA4455_Seedling	6D	XIWA4455	ND	Zegeye et al. 2014
	Yr77	6DS	XIWA167; Xcfd188	Xbarc54	Dong et al. 2017
	YrBai	6DS	Xbarc54	Xcfd19	Ma et al. 2015
	YrH9020a	6DL	Xbarc202	Xbarc96	Liu et al. 2014b

## Sheet: 7D
Additional file 6 The details of QTL and Yr genes on the integrated map
Code	Gene	Chrom.	Marker 1	Marker 2	References
7D-1	wPt-668026	7D	XwPt-668026	ND	Jighly et al. 2015
7D-2	QYr.caas-7DS.1_IWB56317	7DS	XRAC875_ c29314_291	Xtplb0024a09_2369	Liu et al. 2015
7D-3	QYr.sun-7D	7D	XwPt-3328	XwPt-1100, Xgwm295	Bariana et al. 2010
7D-4	Yr18/Lr34_csLV23	7DS	XcsLV34	XwPt-1100, Xgwm295	Yang et al. 2013
7D-5	QYr.caas-7DS	7DS	XcsLV34	Xgwm295	Lu et al. 2009
7D-6	QYr-7DS	7DS	XcsLV34	XwPt-3328	Lillemo et al. 2008
7D-7	QYr-7DS_Opata85	7DS	Xbcd1438	Xwg834	Singh et al. 2000
7D-8	QYr-7D_Otane	7D	Xgwm44	Xgwm332c	Imtiaz et al. 2004
7D-9	QYr.tam-7D	7DL	XwPt-730455	XwPt-730043	Basnet et al. 2014a
7D-10	QYR4	7D	XEg834	Xbcd1438	Boukhatem et al. 2002
	Yr18	7DS	Xgwm120 Xgwm295	caIND11, caSNP12, caSNP4, cssfr1, cssfr2, cssfr6	McIntosh 1992, Lagudah et al. 2009, Dakouri et al. 2010
	Yr33	7DL	Xwgm11	Xgwm437	Zahravi et al. 2003
	YrYL	7D	Xbarc92	XCLRR for/Pto kin4	Wu et al. 2016
